# Supplementary material for: rac-4,5-trans-Di­bromo-9,9-di­chloro-cis-bi­cyclo[6.1.0]nona­ne
Source: IUCrdata. 2025 Jun 27;10(Pt 6):x250573. doi: 10.1107/S2414314625005735 (PMC12230603; doi:10.1107/S2414314625005735)
Supplement: Supplementary file 1 [file x-10-x250573-sup1.cif]

##############################################################################
#                                                                            #
# This CIF contains the data for a data article accepted for                 #
# publication in IUCrData. It conforms to the requirements of                #
# Notes for Authors for IUCrData, and has been                               #
# peer reviewed under the auspices of IUCrData.                              #
#                                                                            #
# Full details of the Crystallographic Information File format               #
# are given in the paper "The Crystallographic Information File (CIF):       #
# a New Standard Archive File for Crystallography" by S. R. Hall, F. H.      #
# Allen and I. D. Brown [Acta Cryst. (1991), A47, 655-685].                  #
#                                                                            #
# The current version of the core CIF dictionary is obtainable from          #
# ftp://ftp.iucr.org/pub/cif_core.dic.                                       #
#                                                                            #
# Software is freely available for graphical display of the structure(s)     #
# in this CIF. For information consult the CIF software page                 #
# http://www.iucr.org/resources/cif/software.                                #
#                                                                            #
# This file may be used for bona fide research purposes within the           #
# scientific community so long as proper attribution is given to the data    # 
# article from which it was obtained.                                        #
#                                                                            #
##############################################################################
data_I
_audit_creation_method     'SHELXL-2019/3'
_chemical_name_systematic
;\
<i>rac</i>-4,5-<i>trans</i>-Dibromo-9,9-dichloro-<i>cis</i>-\
bicyclo[6.1.0]nonane
;
_chemical_name_common
;\
<i>rac</i>-4,5-<i>trans</i>-Dibromo-9,9-dichloro-<i>cis</i>-\
bicyclo[6.1.0]nonane
;
_chemical_formula_moiety     'C9 H12 Br2 Cl2'
_chemical_formula_sum     'C9 H12 Br2 Cl2'
_chemical_formula_iupac     'C9 H12 Br2 Cl2'
_chemical_formula_weight     350.91
_chemical_melting_point     ?
_space_group_crystal_system     monoclinic
_space_group_name_H-M_alt     'P 21/c'
_space_group_name_Hall     '-P 2ybc'
loop_
    _space_group_symop_operation_xyz
    'x, y, z'
    '-x, y+1/2, -z+1/2'
    '-x, -y, -z'
    'x, -y-1/2, z-1/2'
_cell_length_a     7.2027(3)
_cell_length_b     22.1157(10)
_cell_length_c     7.5534(3)
_cell_angle_alpha     90
_cell_angle_beta     105.517(3)
_cell_angle_gamma     90
_cell_volume     1159.35(9)
_cell_formula_units_Z     4
_cell_measurement_reflns_used     9471
_cell_measurement_theta_min     2.76
_cell_measurement_theta_max     28.35
_cell_measurement_temperature     120(2)
_exptl_crystal_description     plate
_exptl_crystal_colour     colorless
_exptl_crystal_size_max     0.500
_exptl_crystal_size_mid     0.460
_exptl_crystal_size_min     0.130
_exptl_crystal_density_diffrn     2.010
_exptl_crystal_density_meas     ?
_exptl_crystal_density_method     ?
_exptl_crystal_F_000     680
loop_
    _exptl_crystal_face_index_h
    _exptl_crystal_face_index_k
    _exptl_crystal_face_index_l
    _exptl_crystal_face_perp_dist
    1 -4 -2 0.3710
    0 3 1 0.3150
    0 -1 0 0.2140
    0 2 -1 0.1260
    1 0 0 0.0630
    -1 0 0 0.0820
    -1 -3 2 0.3890
_exptl_absorpt_coefficient_mu     7.407
_exptl_absorpt_correction_type     integration
_exptl_absorpt_process_details
;
[X-Red32 (Stoe & Cie, 2020) absorption correction by Gaussian
integration]
;
_exptl_absorpt_correction_T_min     0.0693
_exptl_absorpt_correction_T_max     0.3578
_diffrn_ambient_temperature     120(2)
_diffrn_source     'sealed X-ray tube, 12x0.4mm long-fine focus'
_diffrn_radiation_type     MoK\a
_diffrn_radiation_wavelength     0.71073
_diffrn_measurement_device_type     'Stoe IPDS 2T'
_diffrn_measurement_method     'rotation method, \w scans'
_diffrn_detector_area_resol_mean     6.67
_diffrn_reflns_number     6364
_diffrn_reflns_av_R_equivalents     0.0341
_diffrn_reflns_av_unetI/netI     0.0305
_diffrn_reflns_theta_min     2.935
_diffrn_reflns_theta_max     27.911
_diffrn_reflns_theta_full     25.242
_diffrn_measured_fraction_theta_max     0.996
_diffrn_measured_fraction_theta_full     1.000
_diffrn_reflns_limit_h_min     -9
_diffrn_reflns_limit_h_max     9
_diffrn_reflns_limit_k_min     -29
_diffrn_reflns_limit_k_max     29
_diffrn_reflns_limit_l_min     -9
_diffrn_reflns_limit_l_max     9
_refine_special_details
;
Hydrogen atoms attached to carbons were placed at calculated
positions and were refined in the riding-model approximation with
C~methylene~--H = 0.99 \%A or C~tertiary~--H = 1.00 \%A, and with
<i>U</i>~iso~(H) = 1.2 <i>U</i>~eq~(C).
;
_reflns_number_total     2766
_reflns_number_gt     2469
_reflns_threshold_expression     'I > 2\s(I)'
_refine_ls_structure_factor_coef     Fsqd
_refine_ls_matrix_type     full
_refine_ls_R_factor_all     0.0472
_refine_ls_R_factor_gt     0.0404
_refine_ls_wR_factor_gt     0.0959
_refine_ls_wR_factor_ref     0.1001
_refine_ls_goodness_of_fit_ref     1.185
_refine_ls_restrained_S_all     1.185
_refine_ls_number_reflns     2766
_refine_ls_number_parameters     155
_refine_ls_number_restraints     0
_refine_ls_hydrogen_treatment     constr
_refine_ls_weighting_scheme     calc
_refine_ls_weighting_details
              'w=1/[\s^2^(Fo^2^)+(0.0367P)^2^+2.8083P] where P=(Fo^2^+2Fc^2^)/3'
_atom_sites_solution_hydrogens     geom
_atom_sites_solution_primary     dual
_atom_sites_solution_secondary     ?
_refine_ls_shift/su_max     0.001
_refine_ls_shift/su_mean     0.000
_refine_diff_density_max     0.601
_refine_diff_density_min     -0.395
_refine_ls_extinction_method     none
_refine_ls_extinction_coef     .
loop_
    _atom_type_symbol
    _atom_type_description
    _atom_type_scat_dispersion_real
    _atom_type_scat_dispersion_imag
    _atom_type_scat_source
    'C' 'C' 0.0033 0.0016
                         'International Tables Vol C Tables 4.2.6.8 and 6.1.1.4'
    'H' 'H' 0.0000 0.0000
                         'International Tables Vol C Tables 4.2.6.8 and 6.1.1.4'
    'Cl' 'Cl' 0.1484 0.1585
                         'International Tables Vol C Tables 4.2.6.8 and 6.1.1.4'
    'Br' 'Br' -0.2901 2.4595
                         'International Tables Vol C Tables 4.2.6.8 and 6.1.1.4'
_computing_data_collection
;
X-Area WinXpose 2.0.28 (Stoe & Cie, 2020)
;
_computing_cell_refinement
;
X-Area Recipe 2.0.2 (Stoe & Cie, 2020)
;
_computing_data_reduction
;
X-Area Integrate 2.5.18.0 (Stoe & Cie, 2020)
;
_computing_structure_solution
;
<i>SHELXT2014</i> (Sheldrick, 2015a)
;
_computing_structure_refinement
;
<i>SHELXL2019/2</i> (Sheldrick, 2015b)
;
_computing_molecular_graphics
;
PLATON (Spek, 2009)
;
_computing_publication_material     ?
loop_
    _atom_site_type_symbol
    _atom_site_label
    _atom_site_fract_x
    _atom_site_fract_y
    _atom_site_fract_z
    _atom_site_U_iso_or_equiv
    _atom_site_adp_type
    _atom_site_calc_flag
    _atom_site_occupancy
    _atom_site_disorder_assembly
    _atom_site_disorder_group
    Cl Cl1 0.67566(14) 0.67134(4) 0.60825(12) 0.0288(2) Uani d 1 . .
    Cl Cl2 0.83981(13) 0.55561(4) 0.55570(12) 0.02610(19) Uani d 1 . .
    Br Br1 0.0626(5) 0.72992(15) 0.0378(5) 0.0261(4) Uani d 0.638(9) A 1
    Br Br2 0.2483(2) 0.53409(6) -0.0565(4) 0.0289(4) Uani d 0.638(9) A 1
    C C1 0.1135(9) 0.6031(4) 0.0199(9) 0.0243(14) Uani d 0.638(9) A 1
    H H1 -0.023418 0.599338 -0.054723 0.029 Uiso calc 0.638(9) A 1
    C C2 0.1880(9) 0.6610(3) -0.0491(8) 0.0232(13) Uani d 0.638(9) A 1
    H H2 0.130604 0.660373 -0.185198 0.028 Uiso calc 0.638(9) A 1
    Br Br1A 0.2998(9) 0.5459(2) -0.1082(6) 0.0393(12) Uani d 0.362(9) A 2
    Br Br2A 0.0345(11) 0.7209(3) 0.0592(9) 0.0336(10) Uani d 0.362(9) A 2
    C C1A 0.0875(14) 0.6337(7) 0.0252(13) 0.021(2) Uani d 0.362(9) A 2
    H H1A -0.033261 0.617909 -0.061182 0.026 Uiso calc 0.362(9) A 2
    C C2A 0.2366(16) 0.6317(6) -0.0823(13) 0.024(2) Uani d 0.362(9) A 2
    H H2A 0.167411 0.645242 -0.209057 0.028 Uiso calc 0.362(9) A 2
    C C3 0.4082(6) 0.67226(18) -0.0243(5) 0.0287(8) Uani d 1 . .
    H H3A 0.457248 0.639468 -0.088844 0.034 Uiso calc 0.638(9) A 1
    H H3B 0.422031 0.710584 -0.087348 0.034 Uiso calc 0.638(9) A 1
    H H3C 0.360886 0.713840 -0.057962 0.034 Uiso calc 0.362(9) A 2
    H H3D 0.492984 0.662025 -0.103791 0.034 Uiso calc 0.362(9) A 2
    C C4 0.5379(5) 0.67580(16) 0.1709(5) 0.0242(7) Uani d 1 . .
    H H4A 0.657883 0.697353 0.169044 0.029 Uiso calc 1 . .
    H H4B 0.472136 0.699838 0.246652 0.029 Uiso calc 1 . .
    C C5 0.5899(5) 0.61482(15) 0.2597(5) 0.0192(6) Uani d 1 . .
    H H5 0.653803 0.586721 0.190526 0.023 Uiso calc 1 . .
    C C6 0.4614(5) 0.58393(15) 0.3632(5) 0.0206(7) Uani d 1 . .
    H H6 0.454627 0.538915 0.350552 0.025 Uiso calc 1 . .
    C C7 0.2773(5) 0.61350(17) 0.3764(5) 0.0237(7) Uani d 1 . .
    H H7A 0.295303 0.657907 0.382082 0.028 Uiso calc 1 . .
    H H7B 0.248641 0.600487 0.491711 0.028 Uiso calc 1 . .
    C C8 0.1061(5) 0.59791(18) 0.2141(5) 0.0266(7) Uani d 1 . .
    H H8A 0.070570 0.555553 0.232062 0.032 Uiso calc 0.638(9) A 1
    H H8B -0.002787 0.623390 0.226302 0.032 Uiso calc 0.638(9) A 1
    H H8C -0.013285 0.604977 0.252293 0.032 Uiso calc 0.362(9) A 2
    H H8D 0.112053 0.554131 0.188845 0.032 Uiso calc 0.362(9) A 2
    C C9 0.6542(5) 0.60790(15) 0.4640(5) 0.0201(6) Uani d 1 . .
loop_
    _atom_site_aniso_label
    _atom_site_aniso_U_11
    _atom_site_aniso_U_22
    _atom_site_aniso_U_33
    _atom_site_aniso_U_12
    _atom_site_aniso_U_13
    _atom_site_aniso_U_23
    Cl1 0.0330(5) 0.0250(4) 0.0246(4) -0.0022(3) 0.0013(3) -0.0062(3)
    Cl2 0.0220(4) 0.0268(4) 0.0258(4) 0.0037(3) 0.0001(3) 0.0047(3)
    Br1 0.0348(8) 0.0208(6) 0.0219(8) 0.0074(5) 0.0063(5) 0.0023(5)
    Br2 0.0291(5) 0.0228(4) 0.0295(7) 0.0041(3) -0.0016(4) -0.0071(4)
    C1 0.022(3) 0.019(3) 0.027(3) 0.004(2) -0.002(2) -0.004(3)
    C2 0.025(3) 0.025(3) 0.017(3) 0.007(2) 0.001(2) 0.002(2)
    Br1A 0.0497(17) 0.0319(11) 0.0262(10) 0.0215(11) -0.0075(11) -0.0111(9)
    Br2A 0.044(2) 0.032(2) 0.0244(13) 0.0204(15) 0.0094(10) 0.0019(12)
    C1A 0.013(4) 0.030(7) 0.016(4) -0.001(5) -0.005(3) -0.005(5)
    C2A 0.029(5) 0.027(6) 0.009(4) 0.010(4) -0.004(4) 0.002(4)
    C3 0.032(2) 0.0309(19) 0.0226(17) -0.0001(15) 0.0064(15) 0.0088(15)
    C4 0.0259(18) 0.0212(16) 0.0256(17) -0.0017(13) 0.0071(14) 0.0047(13)
    C5 0.0205(16) 0.0189(15) 0.0178(15) 0.0017(12) 0.0046(12) 0.0003(12)
    C6 0.0218(17) 0.0196(15) 0.0187(15) -0.0025(13) 0.0025(13) 0.0018(12)
    C7 0.0220(17) 0.0286(17) 0.0208(16) 0.0011(14) 0.0062(13) 0.0060(14)
    C8 0.0181(16) 0.0328(19) 0.0270(17) -0.0009(14) 0.0027(14) 0.0034(15)
    C9 0.0210(16) 0.0191(15) 0.0183(15) 0.0019(12) 0.0017(13) 0.0029(12)
_geom_special_details
;
 All esds (except the esd in the dihedral angle between two l.s. planes)
 are estimated using the full covariance matrix.  The cell esds are taken
 into account individually in the estimation of esds in distances, angles
 and torsion angles; correlations between esds in cell parameters are only
 used when they are defined by crystal symmetry.  An approximate (isotropic)
 treatment of cell esds is used for estimating esds involving l.s. planes.
;
loop_
    _geom_bond_atom_site_label_1
    _geom_bond_atom_site_label_2
    _geom_bond_site_symmetry_2
    _geom_bond_distance
    _geom_bond_publ_flag
    Cl1 C9 . 1.758(3) ?
    Cl2 C9 . 1.763(3) ?
    Br1 C2 . 1.972(9) ?
    Br2 C1 . 1.975(9) ?
    C1 C8 . 1.487(7) ?
    C1 C2 . 1.533(10) ?
    C1 H1 . 1.0000 ?
    C2 C3 . 1.567(7) ?
    C2 H2 . 1.0000 ?
    Br1A C2A . 1.973(14) ?
    Br2A C1A . 1.997(18) ?
    C1A C2A . 1.510(17) ?
    C1A C8 . 1.606(12) ?
    C1A H1A . 1.0000 ?
    C2A C3 . 1.495(12) ?
    C2A H2A . 1.0000 ?
    C3 C4 . 1.522(5) ?
    C3 H3A . 0.9900 ?
    C3 H3B . 0.9900 ?
    C3 H3C . 0.9900 ?
    C3 H3D . 0.9900 ?
    C4 C5 . 1.508(5) ?
    C4 H4A . 0.9900 ?
    C4 H4B . 0.9900 ?
    C5 C9 . 1.495(5) ?
    C5 C6 . 1.524(5) ?
    C5 H5 . 1.0000 ?
    C6 C9 . 1.491(5) ?
    C6 C7 . 1.505(5) ?
    C6 H6 . 1.0000 ?
    C7 C8 . 1.528(5) ?
    C7 H7A . 0.9900 ?
    C7 H7B . 0.9900 ?
    C8 H8A . 0.9900 ?
    C8 H8B . 0.9900 ?
    C8 H8C . 0.9900 ?
    C8 H8D . 0.9900 ?
loop_
    _geom_angle_atom_site_label_1
    _geom_angle_atom_site_label_2
    _geom_angle_atom_site_label_3
    _geom_angle_site_symmetry_1
    _geom_angle_site_symmetry_3
    _geom_angle
    _geom_angle_publ_flag
    C8 C1 C2 . . 120.5(6) ?
    C8 C1 Br2 . . 112.3(4) ?
    C2 C1 Br2 . . 107.6(5) ?
    C8 C1 H1 . . 105.0 ?
    C2 C1 H1 . . 105.0 ?
    Br2 C1 H1 . . 105.0 ?
    C1 C2 C3 . . 121.8(5) ?
    C1 C2 Br1 . . 107.4(5) ?
    C3 C2 Br1 . . 112.1(4) ?
    C1 C2 H2 . . 104.6 ?
    C3 C2 H2 . . 104.6 ?
    Br1 C2 H2 . . 104.6 ?
    C2A C1A C8 . . 124.1(10) ?
    C2A C1A Br2A . . 106.6(10) ?
    C8 C1A Br2A . . 109.6(6) ?
    C2A C1A H1A . . 105.0 ?
    C8 C1A H1A . . 105.0 ?
    Br2A C1A H1A . . 105.0 ?
    C3 C2A C1A . . 118.5(10) ?
    C3 C2A Br1A . . 114.3(7) ?
    C1A C2A Br1A . . 107.3(10) ?
    C3 C2A H2A . . 105.2 ?
    C1A C2A H2A . . 105.2 ?
    Br1A C2A H2A . . 105.2 ?
    C2A C3 C4 . . 124.0(4) ?
    C4 C3 C2 . . 117.6(3) ?
    C4 C3 H3A . . 107.9 ?
    C2 C3 H3A . . 107.9 ?
    C4 C3 H3B . . 107.9 ?
    C2 C3 H3B . . 107.9 ?
    H3A C3 H3B . . 107.2 ?
    C2A C3 H3C . . 106.3 ?
    C4 C3 H3C . . 106.3 ?
    C2A C3 H3D . . 106.3 ?
    C4 C3 H3D . . 106.3 ?
    H3C C3 H3D . . 106.4 ?
    C5 C4 C3 . . 113.6(3) ?
    C5 C4 H4A . . 108.8 ?
    C3 C4 H4A . . 108.8 ?
    C5 C4 H4B . . 108.8 ?
    C3 C4 H4B . . 108.8 ?
    H4A C4 H4B . . 107.7 ?
    C9 C5 C4 . . 121.5(3) ?
    C9 C5 C6 . . 59.2(2) ?
    C4 C5 C6 . . 121.1(3) ?
    C9 C5 H5 . . 114.7 ?
    C4 C5 H5 . . 114.7 ?
    C6 C5 H5 . . 114.7 ?
    C9 C6 C7 . . 121.9(3) ?
    C9 C6 C5 . . 59.4(2) ?
    C7 C6 C5 . . 120.4(3) ?
    C9 C6 H6 . . 114.7 ?
    C7 C6 H6 . . 114.7 ?
    C5 C6 H6 . . 114.7 ?
    C6 C7 C8 . . 112.6(3) ?
    C6 C7 H7A . . 109.1 ?
    C8 C7 H7A . . 109.1 ?
    C6 C7 H7B . . 109.1 ?
    C8 C7 H7B . . 109.1 ?
    H7A C7 H7B . . 107.8 ?
    C1 C8 C7 . . 122.7(4) ?
    C7 C8 C1A . . 117.4(5) ?
    C1 C8 H8A . . 106.7 ?
    C7 C8 H8A . . 106.7 ?
    C1 C8 H8B . . 106.7 ?
    C7 C8 H8B . . 106.7 ?
    H8A C8 H8B . . 106.6 ?
    C7 C8 H8C . . 108.0 ?
    C1A C8 H8C . . 108.0 ?
    C7 C8 H8D . . 108.0 ?
    C1A C8 H8D . . 108.0 ?
    H8C C8 H8D . . 107.2 ?
    C6 C9 C5 . . 61.4(2) ?
    C6 C9 Cl1 . . 121.0(3) ?
    C5 C9 Cl1 . . 120.6(2) ?
    C6 C9 Cl2 . . 118.2(2) ?
    C5 C9 Cl2 . . 117.7(2) ?
    Cl1 C9 Cl2 . . 110.36(19) ?
loop_
    _geom_torsion_atom_site_label_1
    _geom_torsion_atom_site_label_2
    _geom_torsion_atom_site_label_3
    _geom_torsion_atom_site_label_4
    _geom_torsion_site_symmetry_1
    _geom_torsion_site_symmetry_2
    _geom_torsion_site_symmetry_3
    _geom_torsion_site_symmetry_4
    _geom_torsion
    _geom_torsion_publ_flag
    C8 C1 C2 C3 . . . . 84.4(8) ?
    Br2 C1 C2 C3 . . . . -46.0(7) ?
    C8 C1 C2 Br1 . . . . -46.9(7) ?
    Br2 C1 C2 Br1 . . . . -177.3(3) ?
    C8 C1A C2A C3 . . . . -82.3(15) ?
    Br2A C1A C2A C3 . . . . 46.3(10) ?
    C8 C1A C2A Br1A . . . . 48.9(11) ?
    Br2A C1A C2A Br1A . . . . 177.6(5) ?
    C1A C2A C3 C4 . . . . 52.0(13) ?
    Br1A C2A C3 C4 . . . . -76.0(7) ?
    C1 C2 C3 C4 . . . . -62.2(7) ?
    Br1 C2 C3 C4 . . . . 67.1(5) ?
    C2A C3 C4 C5 . . . . 44.4(8) ?
    C2 C3 C4 C5 . . . . 79.2(5) ?
    C3 C4 C5 C9 . . . . -158.2(3) ?
    C3 C4 C5 C6 . . . . -87.6(4) ?
    C4 C5 C6 C9 . . . . -110.5(4) ?
    C9 C5 C6 C7 . . . . 111.4(4) ?
    C4 C5 C6 C7 . . . . 0.9(5) ?
    C9 C6 C7 C8 . . . . 158.3(3) ?
    C5 C6 C7 C8 . . . . 87.5(4) ?
    C2 C1 C8 C7 . . . . -49.5(8) ?
    Br2 C1 C8 C7 . . . . 78.9(5) ?
    C6 C7 C8 C1 . . . . -49.5(6) ?
    C6 C7 C8 C1A . . . . -79.0(7) ?
    C2A C1A C8 C7 . . . . 60.9(13) ?
    Br2A C1A C8 C7 . . . . -66.4(7) ?
    C7 C6 C9 C5 . . . . -108.9(3) ?
    C7 C6 C9 Cl1 . . . . 1.5(4) ?
    C5 C6 C9 Cl1 . . . . 110.4(3) ?
    C7 C6 C9 Cl2 . . . . 143.1(3) ?
    C5 C6 C9 Cl2 . . . . -108.0(3) ?
    C4 C5 C9 C6 . . . . 109.9(4) ?
    C4 C5 C9 Cl1 . . . . -1.2(5) ?
    C6 C5 C9 Cl1 . . . . -111.1(3) ?
    C4 C5 C9 Cl2 . . . . -141.4(3) ?
    C6 C5 C9 Cl2 . . . . 108.7(3) ?
_shelx_space_group_comment
;
The symmetry employed for this shelxl refinement is uniquely defined
by the following loop, which should always be used as a source of
symmetry information in preference to the above space-group names.
They are only intended as comments.
;
_shelx_estimated_absorpt_T_min     0.119
_shelx_estimated_absorpt_T_max     0.446
_shelx_hkl_file
;
  -9  -2   3   20.33    2.69   0
  -9  -1   4   15.64    2.50   0
  -9   0   5   -1.26    1.75   0
  -8  -5   0   52.30    2.56   0
  -8  -3   1   33.83    2.89   0
  -8  -1   2  111.33    2.65   0
  -8   2   6   30.76    1.74   0
  -7  -3   0  217.21    3.06   0
  -7   3   5   12.18    1.96   0
  -6  -7  -2  178.39    3.38   0
  -6   2   2   -0.41    1.64   0
  -6   3   3   34.70    1.75   0
  -6   4   5   11.18    1.36   0
  -6   4   6   89.56    1.95   0
  -5  -9  -3  704.93    4.92   0
  -5  -5  -2 1125.38    5.40   0
  -5   0   0  216.11    2.60   0
  -4 -12  -4   51.25    2.64   0
  -4  -7  -3   48.60    1.98   0
  -3 -18  -5   12.06    2.35   0
  -3  -3  -2 2496.30    6.98   0
  -3   2   9    0.33    0.92   0
  -2 -10  -4   44.75    2.37   0
  -1 -16  -5   19.86    2.37   0
  -1   0   9    0.60    1.57   0
  -1   2   1 4120.22    3.20   0
   0   0   8  115.79    2.31   0
   0   2   6   76.54    1.78   0
   1  -4   9  106.63    2.79   0
   1   0   1   19.59    0.76   0
   2  -5   8    5.04    1.79   0
   2  -3   7  197.45    3.10   0
   2  -1   2  846.10    3.05   0
   2  -1   5   47.65    1.88   0
   3  -9  -2    4.06    1.01   0
   3  -5   0    5.69    1.30   0
   3  -3   3  369.77    2.87   0
   4 -17  -3   -1.45    0.93   0
   4  -9   6   64.82    2.07   0
   5 -19  -2  158.81    2.17   0
   5 -15  -1   19.59    1.47   0
   5 -11   4   33.63    2.46   0
   6 -19   1   47.84    2.06   0
   6 -18   2    3.71    1.81   0
  -9  -6   1   16.16    2.40   0
  -9  -4   2   55.07    2.48   0
  -8  -9  -1   53.90    2.64   0
  -8   0   3    5.16    1.93   0
  -6 -12  -3   48.13    2.93   0
  -6  -4  -1   80.03    2.44   0
  -6   3   8   21.08    1.31   0
  -5 -15  -4    2.64    2.05   0
  -4   4   3    8.06    1.54   0
  -3 -19  -5   20.90    2.40   0
  -3 -11  -4    1.90    1.70   0
  -3   1   0  499.86    3.01   0
  -2 -17  -5  248.18    3.39   0
  -2  -6  -3 4018.96    8.78   0
  -2  -3  -2  795.99    3.92   0
  -2   1   0 2253.27    5.08   0
  -1  -1  -1  188.99    1.32   0
   3  -6   7  172.31    2.70   0
   3  -3   2 2495.25    5.83   0
   3  -3   4  628.88    3.42   0
   4  -8   6    3.70    1.78   0
   4  -7   5   66.48    1.92   0
   4  -6   2  322.14    2.62   0
   4  -6   3   49.20    1.60   0
   5 -14  -1  459.82    3.43   0
   5 -12   5   -4.03    1.81   0
   5 -11   1  185.89    2.40   0
   5 -10   3   10.96    1.68   0
   6 -20   0   61.20    2.13   0
   6 -19   0  194.44    3.28   0
   6 -17   3   12.74    1.93   0
  -9  -3   3    1.12    2.66   0
  -9  -1   5    2.89    2.39   0
  -8  -4   1   25.50    2.35   0
  -8   1   5   10.02    2.31   0
  -7 -11  -2    8.81    2.93   0
  -7   0   2   81.14    2.35   0
  -7   2   8   19.37    1.78   0
  -6 -13  -3    4.35    2.96   0
  -6  -8  -2    4.99    2.05   0
  -6   0   1    1.86    1.71   0
  -6   2   9    5.39    1.18   0
  -5 -16  -4   39.70    2.28   0
  -5  -3  -1   81.84    2.12   0
  -5   4   4   11.24    1.33   0
  -5   4   7    0.31    0.93   0
  -4 -13  -4   16.14    2.01   0
  -4  -8  -3 1108.48    5.36   0
  -4  -2  -1   99.77    2.49   0
  -4   3   2   38.65    1.76   0
  -3  -7  -3   34.49    1.79   0
  -2 -18  -5    9.71    2.20   0
  -2  -1  -1  840.75    3.79   0
   0  -1   9    2.26    2.03   0
   1  -3   9   -2.68    2.24   0
   1   0   7    3.96    1.91   0
   1   1   2 1319.76    3.32   0
   2  -4   8   19.67    1.87   0
   3 -12  -3   12.48    0.86   0
   3  -5   7   36.20    2.56   0
   3  -4   6  149.27    2.39   0
   3  -3   5  181.96    2.39   0
   4 -16  -3    2.61    1.31   0
   4  -6   5   16.65    2.15   0
   5 -17  -2  110.30    2.20   0
   5 -11   5   47.28    2.12   0
   5 -10   4    5.42    1.73   0
   6 -18   0  169.99    2.98   0
   6 -16   1   35.51    2.39   0
   6 -15   2    4.82    2.44   0
  -9  -5   2  125.58    3.01   0
  -9  -2   4    0.26    2.04   0
  -8  -7   0    6.02    2.39   0
  -8  -1   3   68.39    2.40   0
  -8   0   4    3.07    2.38   0
  -8   1   6   15.21    2.17   0
  -8   1   7    3.65    1.97   0
  -6 -14  -3   23.25    2.90   0
  -6  -5  -1  253.49    3.29   0
  -6   1   2   37.64    2.40   0
  -4 -14  -4   15.89    2.03   0
  -4   0   0  150.49    2.15   0
  -3 -21  -5   39.41    2.20   0
  -3 -12  -4  129.21    2.44   0
  -3  -4  -2   96.74    1.96   0
  -3   4   3  459.98    2.47   0
  -2 -11  -4  562.40    3.74   0
   0   3   4 1040.82    3.15   0
   1  -1   0  382.89    1.33   0
   1  -1   8   41.65    2.51   0
   1   1   6  578.39    3.36   0
   2  -1   6  187.97    2.40   0
   2   0   3    5.50    1.11   0
   2   0   4  179.12    2.00   0
   3  -2   3   54.59    2.06   0
   4  -7   6   28.88    1.93   0
   4  -5   2  159.86    2.56   0
   4  -5   3  288.01    2.63   0
   4  -5   4  206.07    2.57   0
   5 -24  -3   56.97    1.98   0
   5 -23  -3    3.30    1.72   0
   5 -16  -2    4.95    1.78   0
   5 -10   5   13.22    1.96   0
   5  -9   4    1.76    1.80   0
   6 -15   1  272.85    3.14   0
  -9  -6   2   45.49    3.05   0
  -9  -4   3    8.52    2.30   0
  -8 -12  -1   52.54    3.40   0
  -8  -8   0    7.55    3.08   0
  -8  -3   2   26.20    2.29   0
  -7 -13  -2   17.71    3.01   0
  -7  -8  -1   95.83    2.84   0
  -7  -1   2   36.07    2.71   0
  -7   2   5    2.08    2.01   0
  -6 -15  -3   79.42    3.27   0
  -6  -3   0  429.16    4.21   0
  -6   2   3   19.18    1.65   0
  -5  -7  -2   49.76    2.79   0
  -5   2   2  245.78    2.57   0
  -5   4   6   75.63    1.74   0
  -4  -9  -3  107.62    2.34   0
  -2  -7  -3    5.26    1.43   0
   0   1   8   34.20    2.00   0
   0   3   5  505.71    2.56   0
   2  -3   8    7.10    1.90   0
   2   0   5    3.03    1.36   0
   3  -4   7   21.77    2.48   0
   3  -3   6    5.05    1.71   0
   4 -24  -4  116.96    1.65   0
   4 -23  -4   12.18    1.46   0
   4 -11  -2    7.16    1.51   0
   4  -8   7    1.52    2.02   0
   4  -6   6    8.72    2.29   0
   4  -5   5   76.87    2.51   0
   5 -22  -3    6.99    1.84   0
   5  -9   1  187.52    2.42   0
   5  -8   2    4.14    2.22   0
   5  -8   3   12.05    1.80   0
   6 -19  -1   54.83    2.03   0
   6 -16   0  136.06    2.50   0
   6 -14   1  121.19    2.83   0
   6 -14   4    3.58    1.94   0
   6 -13   3    5.76    2.51   0
  -9  -3   4    0.15    2.10   0
  -9  -2   5   10.38    2.08   0
  -8  -2   3    1.24    2.73   0
  -8   0   5    5.68    2.30   0
  -7 -14  -2   -3.98    2.97   0
  -7  -3   1    4.08    2.05   0
  -7   0   3    0.83    2.37   0
  -7   2   7   21.15    1.91   0
  -6 -16  -3   11.45    3.07   0
  -6 -10  -2   71.32    3.07   0
  -6  -6  -1   35.29    2.25   0
  -6  -1   1  599.15    4.11   0
  -6   3   7    0.66    1.45   0
  -5 -12  -3   -0.00    1.95   0
  -5  -4  -1   57.54    2.04   0
  -3  -8  -3  788.11    4.35   0
  -3  -2  -1    8.91    1.78   0
  -3   3   2   75.13    1.27   0
  -2  -4  -2   55.34    1.91   0
  -1 -19  -5   19.88    2.12   0
  -1   1   9   10.98    1.43   0
  -1   4   5  269.06    1.63   0
   1  -2   9    1.05    2.31   0
   1   2   4  577.66    2.83   0
   1   2   5   21.04    1.67   0
   2   0   2 1838.78    4.85   0
   3  -8  -2  263.27    1.91   0
   3  -2   2  589.96    3.17   0
   4 -22  -4   10.38    1.43   0
   4  -5   1   71.58    2.23   0
   5 -10   0   31.30    1.66   0
   5 -10   6   -3.62    1.89   0
   6 -18  -1  105.86    2.36   0
   6 -13   1   13.03    2.45   0
   6 -13   4   31.61    2.14   0
   6 -12   3   45.23    2.80   0
  -9  -5   3    4.22    2.27   0
  -8  -9   0    4.45    2.40   0
  -8  -6   1  177.17    3.29   0
  -8  -4   2    5.30    2.25   0
  -8  -1   4   24.56    2.09   0
  -8   0   6   34.10    2.32   0
  -6 -17  -3   13.69    2.99   0
  -6   0   2  187.16    3.13   0
  -6   3   6  101.83    2.10   0
  -5 -13  -3  387.31    4.30   0
  -5  -8  -2    4.30    2.71   0
  -5  -2   0    6.65    1.73   0
  -5   0   1    3.28    1.63   0
  -4  -6  -2  324.36    3.16   0
  -4  -3  -1 1029.53    4.83   0
  -4   1   1  637.07    3.50   0
  -4   4   4  543.70    2.83   0
  -3 -14  -4  261.06    3.40   0
  -3  -5  -2  372.90    3.36   0
  -3   0   0  432.54    2.79   0
  -1   4   4    2.67    0.69   0
   0   0   9    0.94    1.63   0
   1   0   8  359.91    3.73   0
   1   1   7    6.45    1.60   0
   1   2   3  497.97    2.47   0
   2  -2   8  329.17    4.01   0
   2   0   6  326.63    3.04   0
   3  -5   8   38.18    2.34   0
   3  -3   7    3.10    2.44   0
   3  -2   6   55.87    2.70   0
   4  -5   6  285.54    3.33   0
   5 -20  -3   53.54    1.94   0
   5  -9   6   41.51    2.21   0
   5  -8   1   11.00    1.60   0
   5  -8   5   28.84    2.11   0
   5  -7   3   43.93    2.01   0
   5  -7   4    4.88    1.85   0
   6 -22  -2    1.07    2.28   0
   6 -17  -1   31.88    1.94   0
   6 -14   0   83.45    2.23   0
   6 -12   4    1.55    1.98   0
  -9  -6   3    3.38    3.02   0
  -9  -3   5   48.08    2.42   0
  -8  -7   1   17.40    3.05   0
  -8  -3   3   63.85    3.04   0
  -8   0   7    1.59    1.66   0
  -7  -4   1   50.74    2.37   0
  -7  -2   2  110.75    2.65   0
  -6 -11  -2    2.02    2.22   0
  -6  -7  -1   62.19    2.47   0
  -6  -4   0  149.85    2.85   0
  -6  -2   1  102.83    2.87   0
  -6   1   3  116.54    2.79   0
  -6   2   4    5.05    2.00   0
  -5  -5  -1   66.74    2.20   0
  -4 -11  -3   61.85    2.73   0
  -4  -1   0  396.62    3.08   0
  -4   4   7   78.62    1.03   0
  -3  -9  -3   44.11    2.30   0
  -2  -8  -3  170.02    2.53   0
  -2   4   7    0.76    0.90   0
  -1 -20  -5   29.87    1.81   0
  -1   4   6  115.25    1.66   0
   1   2   6  321.74    3.14   0
   2   1   4  626.81    3.41   0
   2   1   5   48.08    2.13   0
   3  -4   8   83.02    3.05   0
   3  -1   3  406.39    2.98   0
   4 -14  -3  127.42    1.61   0
   4 -10  -2   12.40    1.50   0
   5 -19  -3    7.44    1.72   0
   5 -14  -2  258.48    2.57   0
   5  -9   0  239.79    2.68   0
   5  -8   6   21.99    2.58   0
   5  -7   5    2.50    1.93   0
   6 -20  -2   27.10    2.23   0
   6 -16  -1   77.39    2.25   0
   6 -13   0    1.02    2.42   0
   6 -11   2    1.84    1.94   0
   6 -11   4    9.59    2.03   0
  -8 -11   0    9.95    2.68   0
  -8  -2   4   -1.53    2.61   0
  -7  -7   0  360.26    4.05   0
  -7  -1   3  121.78    3.06   0
  -7   0   4   30.01    2.54   0
  -6  -8  -1  122.57    3.43   0
  -5 -14  -3  138.86    3.03   0
  -5  -9  -2  217.08    3.17   0
  -5   1   2  962.73    4.60   0
  -5   3   8   13.07    1.07   0
  -4 -19  -4  178.81    3.66   0
  -4  -7  -2  363.77    3.70   0
  -4   3   3  252.69    2.39   0
  -3 -15  -4   59.42    2.25   0
  -2  -2  -1  888.75    3.76   0
   1  -1   9    3.53    1.89   0
   2   0   7    2.19    2.30   0
   2   1   3  104.22    1.71   0
   3  -1   2 1066.32    4.58   0
   4 -20  -4   93.03    1.72   0
   4  -5   7   52.88    2.91   0
   4  -4   1  714.87    4.14   0
   4  -4   6  110.71    2.62   0
   4  -3   3  828.96    4.37   0
   4  -3   4  479.22    3.65   0
   4  -3   5   34.59    2.55   0
   5  -7   1  163.88    2.46   0
   5  -6   2   67.66    2.65   0
   5  -6   3  305.46    3.20   0
   5  -6   4  243.47    3.17   0
   6 -19  -2   48.07    2.48   0
   6 -11   1  359.42    3.52   0
   6 -10   2   71.06    2.43   0
   6 -10   3  302.97    3.51   0
   6 -10   4   14.49    2.12   0
  -9  -7   3    9.42    2.50   0
  -9  -5   4   91.57    2.93   0
  -7 -12  -1   72.06    3.44   0
  -7  -8   0  129.12    3.62   0
  -7  -3   2  346.06    4.16   0
  -7   1   6   11.89    2.13   0
  -6 -13  -2   -1.86    2.35   0
  -6  -5   0   20.08    2.22   0
  -6  -1   2   50.33    2.68   0
  -6   2   8   24.75    1.76   0
  -5 -15  -3    1.80    2.32   0
  -5  -6  -1  555.42    4.56   0
  -5  -3   0   16.48    1.86   0
  -5  -1   1  126.66    2.72   0
  -4 -21  -4    2.75    2.87   0
  -4  -4  -1  712.35    4.24   0
  -3 -16  -4  150.79    3.20   0
  -2   0   0  317.85    2.10   0
  -1 -22  -5    9.40    2.17   0
   0   2   8    5.73    1.60   0
   0   3   7    2.99    1.81   0
   3  -2   7  135.82    2.74   0
   4  -7  -1    8.56    1.31   0
   4  -3   2 1045.65    4.76   0
   5  -8   0    1.44    1.64   0
   6 -18  -2  332.96    3.70   0
   6 -10   1  252.33    3.57   0
   6  -9   3   57.75    2.33   0
   6  -9   4   27.18    2.75   0
   7 -16   1   20.34    2.80   0
   7 -15   2   65.99    2.58   0
  -9  -6   4   -3.84    2.95   0
  -8  -4   3   10.81    2.24   0
  -8  -1   7    2.12    1.84   0
  -7 -13  -1   68.97    3.55   0
  -6 -14  -2   42.10    3.23   0
  -6  -3   1    6.56    1.89   0
  -6   2   5    4.47    1.50   0
  -5 -16  -3   49.71    2.59   0
  -5 -10  -2   37.41    2.39   0
  -4  -8  -2   13.83    2.54   0
  -4   0   1    0.38    1.85   0
  -4   4   6   26.99    1.20   0
  -3  -6  -2    9.42    1.53   0
  -3  -3  -1   45.44    1.63   0
  -3   1   1  541.37    2.95   0
  -3   4   4  884.80    2.93   0
  -2  -5  -2  750.20    3.75   0
  -1 -13  -4   13.96    1.91   0
  -1  -8  -3  176.85    2.00   0
  -1   2   9   -2.66    1.76   0
   1   3   5   81.10    2.25   0
   3  -3   8   18.45    2.27   0
   3   0   3    5.86    1.99   0
   3   0   4 1968.99    6.52   0
   3   0   5    8.20    2.24   0
   4  -3   6  147.58    2.88   0
   4  -2   4   40.83    2.08   0
   5  -5   2 1102.72    5.68   0
   5  -5   4  182.85    2.84   0
   5  -5   5   17.34    2.67   0
   6 -17  -2    3.36    2.18   0
   6 -11   0   30.16    2.56   0
   6  -9   2   19.67    2.15   0
   6  -9   5  182.09    3.84   0
   7 -17   0    5.10    2.67   0
   7 -15   1   28.02    2.37   0
   7 -14   2   -2.34    2.10   0
  -9  -8   3    6.21    2.55   0
  -8 -10   1   18.32    3.49   0
  -8  -7   2   -5.83    3.39   0
  -8  -5   3   29.27    3.06   0
  -7  -4   2   41.15    3.06   0
  -7  -2   3   35.92    2.24   0
  -7  -1   4   89.50    2.96   0
  -7   0   5   -2.71    2.26   0
  -6 -15  -2   -2.15    3.01   0
  -6  -6   0   25.71    2.37   0
  -6   0   3    2.86    1.74   0
  -5 -18  -3    0.79    2.99   0
  -5 -11  -2   77.78    3.28   0
  -5   2   9    1.18    1.04   0
  -5   3   5  111.49    1.81   0
  -4 -13  -3  410.76    3.97   0
  -4  -2   0   86.43    2.07   0
  -3 -18  -4   25.13    2.65   0
  -2 -15  -4  100.05    2.83   0
  -2  -9  -3   89.65    1.95   0
  -1   4   7   13.42    1.52   0
   1   0   9   -2.08    2.50   0
   1   1   1  170.80    1.53   0
   1   2   2   23.49    0.92   0
   2   0   1    1.93    0.93   0
   2   1   2 1000.38    4.00   0
   2   1   7    7.81    2.59   0
   2   2   4  196.04    2.72   0
   2   2   5  390.32    3.69   0
   4  -3   1 1151.36    5.25   0
   4  -2   5  104.64    2.50   0
   5 -16  -3   45.75    1.91   0
   5 -12  -2   44.24    1.71   0
   6 -13  -1   17.74    1.99   0
   6  -8   3    2.04    2.05   0
   6  -8   4   -0.09    2.14   0
   7 -19  -1    8.57    2.59   0
   7 -14   1    3.29    2.14   0
   7 -13   2   25.76    2.37   0
  -9  -7   4    3.29    2.52   0
  -8  -2   6   29.43    2.60   0
  -7 -15  -1   20.41    3.47   0
  -6 -10  -1  281.80    3.77   0
  -6  -4   1  170.19    3.43   0
  -5 -19  -3    5.94    3.16   0
  -5  -7  -1  164.49    2.88   0
  -5  -4   0    0.92    1.87   0
  -5  -2   1   34.87    2.55   0
  -5   0   2   46.80    1.93   0
  -5   3   6    2.10    1.46   0
  -4 -14  -3   33.51    2.36   0
  -4  -5  -1   70.81    2.17   0
  -3 -19  -4   62.56    3.29   0
  -3   3   9   15.34    1.04   0
   1   3   6  323.86    3.19   0
   2   0   8    0.23    2.05   0
   3  -2   8  115.22    3.05   0
   3  -1   1    3.36    1.36   0
   3   0   2  632.41    4.06   0
   3   0   6  572.49    4.51   0
   4  -3   7   24.02    2.94   0
   4  -2   2  217.43    2.70   0
   5  -5   6   63.11    2.62   0
   5  -4   4   43.79    2.17   0
   6 -16  -2   36.62    1.99   0
   6 -10   0    3.52    1.88   0
   6  -7   3  142.58    2.97   0
   6  -7   4  275.97    3.99   0
   7 -15   0  110.29    2.83   0
   7 -12   2   53.38    2.58   0
   7 -12   3    5.15    2.24   0
  -8  -8   2   14.62    2.68   0
  -8  -6   3   72.25    3.71   0
  -8  -4   4   -1.17    2.32   0
  -8  -3   5   57.65    2.46   0
  -8  -2   7    6.06    2.05   0
  -7 -11   0    5.90    3.34   0
  -7  -7   1   35.63    2.53   0
  -7  -3   3    4.71    3.04   0
  -7   0   6   61.19    2.11   0
  -7   0   7   -3.52    2.17   0
  -7   0   8   58.10    1.98   0
  -6 -11  -1  357.60    4.29   0
  -6  -7   0    4.78    2.40   0
  -5 -12  -2   51.09    2.58   0
  -5   1   3  209.57    2.58   0
  -4 -15  -3  139.46    3.77   0
  -4  -9  -2    8.39    2.01   0
  -3 -20  -4   67.83    3.22   0
  -3  -7  -2  645.21    4.09   0
  -3  -4  -1  646.79    4.09   0
  -2 -16  -4   41.47    2.15   0
  -1 -14  -4  244.89    2.67   0
  -1  -5  -2 1823.12    5.14   0
   0   3   8   43.58    2.48   0
   1   3   3  437.41    2.96   0
   2  -1   0 2132.98    5.13   0
   2   2   3  891.22    4.27   0
   2   2   6  616.28    4.46   0
   3   1   4  436.88    3.65   0
   3   1   5  331.75    3.90   0
   4 -12  -3    2.40    1.41   0
   4  -1   3  330.60    3.32   0
   4  -1   4  105.64    2.55   0
   4  -1   5   40.18    2.21   0
   5 -15  -3    8.25    1.85   0
   5 -11  -2   -1.16    1.47   0
   5  -6   0   13.88    2.50   0
   5  -4   2   20.02    2.04   0
   6 -22  -3   87.70    2.25   0
   6 -21  -3   -0.83    2.13   0
   7 -17  -1   61.11    2.51   0
   7 -14   0   -2.32    2.13   0
   7 -11   3  127.24    3.17   0
  -8  -9   2   18.53    3.43   0
  -7 -17  -1   70.79    3.31   0
  -7  -8   1   72.93    3.64   0
  -7  -1   5   82.60    2.93   0
  -6 -19  -2   43.68    4.17   0
  -6  -1   3  127.34    2.58   0
  -6   1   5   -1.68    1.64   0
  -5  -5   0 1155.79    5.84   0
  -4 -16  -3    0.61    3.09   0
  -4  -6  -1  216.21    3.41   0
  -4  -3   0   46.02    2.04   0
  -3 -22  -4   95.42    3.39   0
  -3 -21  -4  205.77    3.49   0
  -3 -12  -3  687.16    4.61   0
  -3   3   3    7.11    0.90   0
  -2  -6  -2  396.89    3.02   0
  -2  -3  -1 2480.77    6.33   0
  -1  -9  -3  235.32    2.67   0
   0   2   9   43.02    2.52   0
   1   3   7    3.30    2.47   0
   3   0   7   -1.29    2.23   0
   3   1   3  422.42    3.50   0
   3   1   6   14.05    2.84   0
   4  -1   6   10.17    2.90   0
   5 -23  -4   26.92    1.72   0
   5  -3   3  236.48    3.28   0
   5  -3   4   -0.01    2.01   0
   5  -3   5  570.50    5.15   0
   6 -14  -2   18.35    2.44   0
   6  -6   3   27.27    2.37   0
   7 -11   1  122.23    3.43   0
   7 -10   2   22.10    3.04   0
   7 -10   3   13.34    2.34   0
  -8  -5   4  156.05    3.39   0
  -8  -4   5   21.12    2.99   0
  -8  -3   6   -1.15    2.27   0
  -8  -3   7   14.66    2.81   0
  -7 -12   0   60.19    3.10   0
  -7  -6   2   -4.32    3.13   0
  -6  -5   1    6.10    2.43   0
  -6  -3   2  369.36    3.81   0
  -6   0   4    2.52    1.72   0
  -5 -14  -2   51.59    3.56   0
  -4 -17  -3  107.09    3.66   0
  -4 -10  -2    8.66    2.13   0
  -4   2   3  122.64    1.90   0
  -3 -13  -3   91.24    3.09   0
  -3  -8  -2    3.99    2.47   0
  -1 -15  -4  124.00    2.65   0
   2   1   8   47.86    2.49   0
   2   2   7    6.89    2.23   0
   2   3   5  226.27    3.29   0
   4 -17  -4    9.12    1.44   0
   4  -1   2   87.96    2.29   0
   4   0   4  533.28    4.73   0
   5 -22  -4   84.75    2.00   0
   5  -3   2   79.43    2.32   0
   6 -19  -3   11.41    2.23   0
   6  -8   0  357.91    4.25   0
   6  -6   2    4.55    2.16   0
   6  -5   4  236.34    4.08   0
   7 -15  -1    5.20    2.19   0
   7 -12   0   59.92    3.28   0
   7  -9   3   33.88    3.14   0
  -8 -14   1    3.98    3.03   0
  -8 -10   2   30.93    3.04   0
  -8  -6   4   28.94    3.21   0
  -7 -13   0  147.06    3.58   0
  -7  -9   1   38.24    2.89   0
  -6 -13  -1    6.96    2.66   0
  -6   1   6   29.68    2.10   0
  -6   1   8   -1.44    1.73   0
  -5 -15  -2   24.00    3.02   0
  -4 -18  -3  149.03    3.74   0
  -4 -11  -2   50.85    2.91   0
  -3  -2   0  793.65    3.95   0
  -3   0   1    2.41    1.44   0
  -2   1   1   24.98    0.88   0
  -1   3   9   -2.33    1.88   0
  -1   4   8   16.02    2.01   0
   1   4   5  361.04    3.03   0
   2   2   2  580.59    3.54   0
   2   3   4    1.35    1.62   0
   3   1   7   70.11    3.17   0
   3   2   4   20.18    2.49   0
   3   2   5  504.94    4.41   0
   4 -11  -3   70.87    1.75   0
   4  -3   0   44.19    1.84   0
   4  -1   7   90.04    3.31   0
   4   0   3    1.59    1.84   0
   4   0   5   -2.37    2.05   0
   5  -7  -1    8.84    1.71   0
   5  -5   0 1175.80    5.50   0
   5  -2   3   74.71    2.47   0
   5  -2   4  410.66    4.04   0
   5  -2   5    4.85    2.73   0
   6  -6   1   34.79    3.07   0
   6  -5   3   37.20    2.37   0
   6  -5   5    5.57    2.78   0
   7 -19  -2   15.19    2.20   0
   7 -18  -2   42.34    2.74   0
   7 -10   1   17.66    2.31   0
   7  -9   2   79.89    2.82   0
  -8 -15   1    4.23    3.13   0
  -8 -11   2   36.89    3.03   0
  -8  -8   3   12.02    2.50   0
  -8  -5   5    2.36    2.80   0
  -8  -4   6    6.70    2.37   0
  -7 -10   1    3.02    3.30   0
  -7  -7   2  163.96    3.83   0
  -7  -3   4  375.58    3.90   0
  -7  -1   7   19.12    2.36   0
  -6 -14  -1  135.46    3.39   0
  -6  -6   1    8.99    2.34   0
  -6  -2   3   16.79    2.00   0
  -5 -16  -2   86.07    3.35   0
  -5 -10  -1  989.92    5.82   0
  -5   0   3   -0.10    2.18   0
  -5   2   5   46.70    1.55   0
  -4 -19  -3  134.61    3.65   0
  -4  -7  -1  145.50    2.61   0
  -4  -4   0  427.51    3.86   0
  -3  -5  -1   -0.98    1.45   0
  -2  -1   0 1645.94    4.62   0
   1   4   6   26.89    1.86   0
   2   1   1  804.93    3.54   0
   3   0   1   -1.51    1.40   0
   3   0   8   13.53    2.36   0
   3   1   2 1101.86    4.96   0
   3   2   6   52.61    3.04   0
   4   0   6  958.91    6.01   0
   5  -2   2  314.93    3.70   0
   6 -17  -3   16.18    2.09   0
   6  -7   0    6.69    2.70   0
   6  -4   4   45.53    2.91   0
   7 -17  -2   19.01    2.50   0
   7 -13  -1   59.00    3.03   0
   7  -9   1    6.51    2.77   0
   7  -8   2  295.57    4.30   0
   7  -8   3   55.83    2.67   0
  -8  -9   3   -3.81    2.38   0
  -8  -7   4    2.94    2.96   0
  -8  -4   7   10.79    2.65   0
  -7 -16   0   11.28    3.48   0
  -7 -11   1   31.40    3.40   0
  -7  -5   3   30.16    2.40   0
  -6 -10   0    3.64    2.31   0
  -6  -4   2   80.61    2.59   0
  -6  -1   4   15.99    2.17   0
  -6   0   5   -2.86    1.55   0
  -6   0   9    3.34    1.84   0
  -5 -17  -2  195.33    4.04   0
  -5  -4   1   18.19    2.57   0
  -5   2   8   49.34    1.63   0
  -4 -12  -2  112.06    2.60   0
  -4   0   2  307.47    2.60   0
  -3  -9  -2  103.01    2.20   0
  -3   4   5   14.78    0.73   0
  -2 -20  -4   75.05    2.43   0
   1   0   0  404.23    1.79   0
   1   2   9    1.23    1.93   0
   2   3   3  269.59    2.69   0
   3   2   3   42.87    1.90   0
   4 -16  -4   47.01    1.40   0
   4  -7  -2   42.67    1.45   0
   4  -1   1  651.41    4.02   0
   4   0   2   14.26    1.80   0
   5 -20  -4   37.14    1.68   0
   5  -1   3  222.25    3.49   0
   5  -1   4   -0.96    2.02   0
   5  -1   5  134.72    3.26   0
   6 -12  -2    9.05    1.70   0
   6  -9  -1   47.04    2.12   0
   6  -4   2  206.04    3.72   0
   7 -16  -2   20.19    2.46   0
   7 -10   0    9.59    2.06   0
   7  -7   3   79.74    2.79   0
   7  -7   4   19.56    2.34   0
  -8 -13   2   45.70    3.06   0
  -8 -10   3  117.30    3.97   0
  -8  -6   5   37.04    2.41   0
  -8  -5   6  117.66    3.36   0
  -7  -8   2    1.83    2.27   0
  -7  -4   4   23.13    2.61   0
  -7  -2   6   25.87    2.43   0
  -6  -7   1   15.40    2.22   0
  -5 -18  -2  226.55    3.76   0
  -5 -11  -1  186.81    3.23   0
  -5  -7   0  114.53    2.49   0
  -5  -2   2  263.83    2.88   0
  -5   2   6  139.96    2.16   0
  -4 -23  -3   15.22    3.01   0
  -4 -22  -3   80.62    3.06   0
  -4  -8  -1  365.41    3.80   0
  -4  -2   1  125.62    2.07   0
  -4   3   8   45.31    1.03   0
  -2 -22  -4    5.05    2.49   0
  -2  -4  -1  182.33    2.07   0
  -1  -6  -2   11.44    1.18   0
   0   3   2 2031.85    3.82   0
   0   4   3 1117.04    3.63   0
   1   4   7  254.60    3.14   0
   3  -9  -3   36.66    1.03   0
   3  -1   0  511.32    3.06   0
   3   1   8    6.65    2.71   0
   4   0   7   -1.28    2.27   0
   4   1   3  294.08    3.18   0
   5 -19  -4   22.63    1.47   0
   5  -4   0    0.02    1.64   0
   5  -1   6   51.06    2.94   0
   6 -16  -3  175.44    2.49   0
   6 -11  -2   13.18    2.19   0
   6  -6   0   24.94    2.69   0
   6  -3   4  138.97    2.93   0
   6  -3   5    1.48    2.55   0
   7 -12  -1  295.42    3.48   0
   7  -8   1   71.16    2.54   0
   7  -7   2   42.71    2.37   0
   7  -6   3   33.05    2.93   0
  -8  -8   4    1.55    2.27   0
  -8  -5   7   -1.45    2.59   0
  -7 -18   0    7.74    2.74   0
  -7 -12   1  316.38    4.17   0
  -7  -2   7   19.56    2.27   0
  -6  -5   2   74.79    2.23   0
  -6  -3   3   14.13    1.88   0
  -6   0   6    6.64    1.84   0
  -5 -20  -2    8.13    3.06   0
  -5 -19  -2    4.49    2.40   0
  -5 -12  -1   32.66    2.32   0
  -5   2   7   25.33    1.44   0
  -4 -13  -2  272.69    3.33   0
  -4  -5   0 1425.30    5.87   0
  -3 -16  -3   49.10    2.29   0
  -3  -6  -1  112.95    2.30   0
  -3  -3   0 1569.33    5.19   0
  -1  -3  -1   56.74    1.13   0
  -1   5   5   59.66    1.19   0
   0   5   5   17.51    1.49   0
   1  -2  -1 4111.64    4.18   0
   1   3   2   17.71    0.93   0
   2   4   5    2.19    1.49   0
   2   4   6   54.81    2.60   0
   3   3   4  563.03    4.27   0
   4 -10  -3 1223.55    4.23   0
   4  -2   0   84.69    1.90   0
   5 -12  -3   31.90    1.81   0
   5  -8  -2  164.67    2.48   0
   5  -2   1    6.66    1.69   0
   5  -1   2  290.32    3.15   0
   6  -8  -1  245.31    2.94   0
   6  -4   1   73.71    2.89   0
   6  -3   2    7.48    2.61   0
   7 -15  -2   44.62    2.10   0
   7 -11  -1   40.28    2.65   0
   7  -9   0   32.27    2.20   0
   7  -7   1   43.48    2.76   0
   7  -6   2   19.87    2.70   0
   8 -13   0    7.58    2.64   0
  -8 -15   2    1.19    2.70   0
  -8 -11   3   29.47    2.61   0
  -8  -9   4   25.99    3.09   0
  -8  -7   5   53.59    2.47   0
  -8  -6   6    3.80    2.17   0
  -7 -13   1   67.67    2.99   0
  -7  -5   4   19.12    2.76   0
  -6 -20  -1   21.45    3.44   0
  -6 -19  -1   47.17    2.93   0
  -6 -12   0   60.52    2.57   0
  -6   0   7    2.54    1.90   0
  -6   0   8   39.14    1.88   0
  -5 -22  -2   20.05    3.22   0
  -5 -13  -1   42.79    2.91   0
  -5  -8   0   -1.75    1.77   0
  -5  -5   1    1.31    1.71   0
  -5  -1   3  200.93    2.44   0
  -4  -9  -1  255.02    3.26   0
  -4   2   4  238.24    1.97   0
  -2 -13  -3   60.31    1.78   0
   2   0   0  306.82    2.09   0
   2   3   8    7.85    2.67   0
   2   4   4   81.59    1.96   0
   3 -14  -4    0.51    0.59   0
   3   1   1    2.45    1.71   0
   3   2   2  529.60    3.49   0
   4   0   1   -4.75    2.05   0
   4   1   2   62.55    2.40   0
   5 -18  -4  589.85    3.30   0
   5   0   5    3.93    1.95   0
   6 -10  -2   -1.25    2.01   0
   6  -2   4   63.64    2.44   0
   6  -2   5    6.67    2.65   0
   7 -14  -2    9.22    1.75   0
   7  -8   0  101.47    2.88   0
   7  -5   3  138.77    2.97   0
   7  -5   4   34.16    2.34   0
   8 -12   0   57.17    3.01   0
  -7 -14   1   -5.35    2.56   0
  -7  -3   6   54.31    2.09   0
  -6 -13   0    3.64    2.25   0
  -6  -9   1   44.86    2.33   0
  -6  -6   2   37.58    2.06   0
  -6  -4   3  123.47    2.79   0
  -5  -3   2   76.73    1.98   0
  -5   0   4  593.00    3.67   0
  -4 -15  -2  105.65    3.04   0
  -4  -3   1   30.86    2.07   0
  -4   3   6   14.60    0.99   0
  -3 -18  -3   72.94    2.37   0
  -3 -11  -2   89.71    2.50   0
  -3  -1   1  484.33    2.68   0
   1   3   9   -1.90    1.83   0
   1   4   8   11.65    1.73   0
   1   5   5   10.55    1.40   0
   1   5   6    0.07    2.13   0
   2  -2  -1  383.80    2.05   0
   2   3   2  509.13    3.31   0
   3   3   3  361.92    3.21   0
   3   3   7    0.51    2.47   0
   4 -15  -4   25.71    1.01   0
   4   2   3    8.54    2.34   0
   4   2   6   20.39    2.11   0
   5   0   6    9.80    2.15   0
   6 -14  -3   42.73    2.01   0
   7 -19  -3    2.89    1.98   0
   7 -13  -2   -0.70    2.25   0
   7  -6   1    3.80    2.03   0
   7  -4   4   52.05    2.92   0
   8 -14  -1    7.75    2.41   0
   8 -11   0    9.57    2.56   0
  -8 -13   3   99.59    3.24   0
  -8 -10   4   26.92    2.49   0
  -8  -7   6   -0.41    2.03   0
  -7 -16   1   92.98    3.55   0
  -7 -15   1   -3.39    2.47   0
  -7 -11   2   -1.69    2.97   0
  -7  -8   3  137.97    3.30   0
  -7  -6   4    5.59    2.65   0
  -7  -3   7   56.94    2.47   0
  -7  -3   8    5.03    2.14   0
  -6 -14   0   86.78    2.92   0
  -5 -14  -1  168.11    3.06   0
  -5  -9   0  244.94    3.03   0
  -5  -6   1  262.77    3.36   0
  -4 -16  -2  109.28    3.04   0
  -4 -10  -1   36.89    2.40   0
  -4  -6   0   51.79    1.81   0
  -4  -1   2  376.65    2.71   0
  -4   3   7   11.31    0.89   0
  -3 -19  -3   81.63    2.44   0
  -3   2   3   34.65    1.12   0
  -3   3   4  302.68    1.72   0
  -1   4   9    5.83    1.74   0
   1   2   1 2323.56    5.07   0
   2   4   3   39.99    2.11   0
   3   4   5   33.27    2.33   0
   4  -3  -1   39.83    1.95   0
   5 -11  -3    4.87    1.19   0
   5  -7  -2   26.33    1.97   0
   5  -1   1    9.87    1.70   0
   5   0   2   31.07    1.83   0
   5   1   4   -1.60    1.86   0
   5   1   5  130.78    2.77   0
   6  -9  -2    1.88    1.95   0
   6  -3   1   32.74    2.05   0
   6  -2   2   16.72    2.05   0
   6  -1   3   71.02    2.89   0
   6  -1   4   16.83    2.12   0
   7  -9  -1   30.22    2.48   0
   7  -7   0  257.59    3.22   0
   7  -4   3   26.50    2.26   0
   8 -13  -1   82.26    3.02   0
   8  -9   1   53.27    2.33   0
   8  -8   2    6.67    2.09   0
  -8  -9   5    1.19    2.05   0
  -8  -8   6   16.00    2.59   0
  -7  -5   5   30.38    2.69   0
  -7  -4   6   39.35    2.55   0
  -6 -15   0   60.40    2.70   0
  -6 -10   1   45.35    2.35   0
  -6  -7   2  521.89    4.13   0
  -6  -3   4  192.61    2.55   0
  -5 -15  -1    7.50    2.12   0
  -4 -17  -2   19.76    2.66   0
  -3 -21  -3   35.65    2.26   0
  -3 -12  -2  225.16    2.97   0
  -3  -7  -1  348.94    2.80   0
  -2 -15  -3    9.53    2.04   0
  -2  -5  -1  193.32    1.97   0
  -2  -2   0 3111.17    5.74   0
  -1 -23  -4   77.45    2.42   0
   0 -17  -4   11.82    1.41   0
   2   2   1  849.23    3.63   0
   3  -2  -1  107.93    1.85   0
   3   0   0  432.55    2.83   0
   3   4   4  290.37    3.09   0
   4   2   7   -2.64    2.07   0
   4   3   4  438.13    4.07   0
   5  -4  -1   20.77    2.10   0
   5  -2   0    7.27    1.55   0
   5   1   3  195.56    2.93   0
   5   1   6   48.92    2.42   0
   6 -21  -4    6.39    1.33   0
   6 -13  -3   41.00    1.65   0
   7 -17  -3   24.84    1.72   0
   7 -12  -2  141.73    2.46   0
   7  -4   2   91.89    2.58   0
   7  -3   4    1.57    2.06   0
   8 -12  -1   64.79    2.77   0
   8 -10   0   18.86    2.12   0
   8  -7   2   53.34    2.44   0
  -8 -12   4    4.24    2.29   0
  -7 -19   1    7.43    3.22   0
  -7 -18   1   16.17    2.56   0
  -7 -13   2   -0.99    2.94   0
  -7  -7   4   12.84    2.46   0
  -6 -17   0   11.80    2.97   0
  -6 -16   0  143.74    3.22   0
  -6 -11   1   15.21    2.22   0
  -6  -5   3   32.31    1.99   0
  -6  -2   5    5.25    1.46   0
  -5 -17  -1   15.85    2.60   0
  -5  -4   2   33.60    1.70   0
  -5  -2   3   55.27    1.71   0
  -5   1   6    6.81    1.12   0
  -4 -18  -2   54.04    2.42   0
  -4 -11  -1  472.76    3.61   0
  -3 -24  -3   39.46    2.41   0
  -3 -23  -3   -0.40    2.05   0
  -3  -4   0   51.33    1.29   0
  -3   4   7   34.59    0.60   0
  -2   0   1   -0.71    0.81   0
  -2   4   9    7.03    0.88   0
  -1 -25  -4   21.20    2.29   0
   2 -14  -4   20.01    0.44   0
   2   4   8   16.05    1.87   0
   3   4   7   22.41    2.65   0
   4   1   1  524.68    3.57   0
   4   2   2  182.79    2.53   0
   5 -16  -4   41.12    1.49   0
   5 -10  -3  240.33    2.50   0
   5   1   2  263.32    3.44   0
   5   2   5    6.91    2.54   0
   6 -20  -4   12.38    1.52   0
   6  -2   1   19.18    1.95   0
   6  -1   2  229.35    3.11   0
   6   0   4  336.13    3.68   0
   6   0   5    5.10    2.48   0
   7 -16  -3   72.67    2.27   0
   7  -8  -1   63.10    2.10   0
   7  -6   0    4.95    1.87   0
   7  -4   1  106.28    3.09   0
   7  -3   2   58.14    3.04   0
   8 -15  -2    2.79    2.25   0
   8  -9   0    3.16    1.92   0
   8  -7   1   32.61    2.67   0
   8  -6   2    0.87    2.63   0
  -8 -13   4    4.97    2.33   0
  -8 -11   5   19.55    2.88   0
  -8  -9   6   44.19    2.32   0
  -7 -14   2    6.73    3.24   0
  -7 -10   3   21.26    2.25   0
  -7  -6   5   27.13    2.63   0
  -7  -4   8    3.30    2.07   0
  -6 -19   0  167.79    3.84   0
  -6 -18   0  167.59    3.30   0
  -6 -12   1   84.34    3.13   0
  -6  -8   2  119.06    2.57   0
  -5 -18  -1    4.11    2.18   0
  -5 -11   0   17.89    2.03   0
  -5  -1   4   32.60    1.89   0
  -5   0   5   -2.57    1.48   0
  -5   1   7    0.76    1.42   0
  -4 -20  -2   -1.12    2.55   0
  -4 -19  -2  133.80    2.79   0
  -4  -7   0  165.67    2.29   0
  -4  -4   1   49.77    1.65   0
  -4   0   3    1.94    1.03   0
  -4   2   5    0.79    1.07   0
   2   5   4 1348.07    5.74   0
   3   2   1    9.63    1.36   0
   3   4   3   79.70    2.04   0
   4 -14  -4  177.14    1.67   0
   4  -5  -2 1820.85    5.36   0
   5   0   1    3.65    1.59   0
   5   2   3   46.63    2.63   0
   5   2   6   87.01    3.08   0
   6  -8  -2  112.03    2.10   0
   6  -5  -1    7.88    1.66   0
   6   0   3    1.67    1.99   0
   7 -15  -3   36.12    2.33   0
   7  -5   0   -0.76    2.32   0
   7  -2   3   20.32    2.10   0
   7  -2   4    1.52    2.02   0
   8 -14  -2    5.92    2.33   0
  -8 -14   4   -0.92    2.37   0
  -7  -8   4    2.22    1.82   0
  -7  -5   6   18.75    1.84   0
  -6 -21   0   41.01    3.17   0
  -6 -20   0   60.99    2.78   0
  -6  -9   2   -0.31    2.51   0
  -6  -6   3  109.16    2.37   0
  -5 -20  -1  156.75    3.61   0
  -5 -19  -1    1.22    2.08   0
  -5 -12   0   29.77    2.59   0
  -5  -8   1  109.61    2.63   0
  -4 -24  -2  154.64    3.61   0
  -4 -22  -2    2.01    2.28   0
  -4 -12  -1  281.46    3.03   0
  -4  -2   2    9.49    1.19   0
  -4   1   4  204.76    1.95   0
  -3  -2   1  101.46    1.48   0
  -3   0   2 1955.38    4.61   0
   3   5   5   51.36    2.44   0
   3   5   6  129.10    3.23   0
   4  -2  -1  137.06    2.26   0
   4   0   0  140.27    2.15   0
   4   4   4   31.63    2.59   0
   4   4   5   43.08    2.06   0
   4   4   6  108.59    3.13   0
   5  -3  -1  230.53    2.88   0
   5  -1   0  968.42    4.73   0
   6 -18  -4   13.83    1.49   0
   6  -1   1  350.31    3.46   0
   6   0   2  408.58    3.79   0
   6   1   5    7.78    2.56   0
   7 -10  -2    2.13    1.69   0
   7  -7  -1   29.18    1.89   0
   7  -3   1    5.36    2.55   0
   7  -2   2   51.71    2.78   0
   8 -10  -1   16.66    1.96   0
   8  -6   1   70.24    2.46   0
   8  -5   2   24.68    2.28   0
  -8 -13   5    2.37    2.78   0
  -7 -16   2   21.25    2.51   0
  -7 -12   3  190.71    3.71   0
  -7  -9   4   24.52    2.72   0
  -7  -7   5   26.37    2.47   0
  -7  -5   7   12.80    2.24   0
  -7  -5   8   50.51    2.52   0
  -6 -14   1  130.13    3.44   0
  -6  -3   5   24.31    1.70   0
  -6  -2   9    5.99    1.64   0
  -5 -21  -1  197.41    3.49   0
  -5 -13   0    7.80    2.46   0
  -5  -3   3  177.52    2.24   0
  -4 -13  -1  277.06    3.04   0
  -4  -8   0    1.90    1.50   0
  -3  -5   0    5.55    1.12   0
  -2 -18  -3    1.14    1.55   0
  -2   5   7   43.72    0.42   0
   0 -20  -4   12.01    1.52   0
   0   6   6   -0.32    1.45   0
   1   6   5    4.18    2.22   0
   1   6   6   44.89    1.91   0
   3   5   4    4.31    1.71   0
   4   3   2  855.28    4.63   0
   5 -15  -4   11.69    1.26   0
   5   2   2  296.85    3.53   0
   5   3   6   37.10    2.80   0
   6 -11  -3    2.41    1.40   0
   6  -4  -1  164.78    2.85   0
   6  -2   0    1.39    2.24   0
   6   1   3   79.79    2.49   0
   7 -14  -3    4.40    1.58   0
   7  -9  -2    8.78    2.21   0
   7  -6  -1   85.21    2.70   0
   7  -4   0   39.74    2.50   0
   7  -1   3  159.27    3.00   0
   7  -1   4    0.74    1.96   0
   8 -13  -2   34.48    2.02   0
   8  -9  -1   59.34    2.67   0
   8  -7   0    9.24    1.88   0
   8  -5   1    5.33    2.59   0
   8  -4   2    1.75    2.48   0
  -7 -13   3   26.48    2.94   0
  -7  -6   6   25.00    1.86   0
  -6  -5   4   -0.02    1.56   0
  -6  -2   7   13.75    1.48   0
  -6  -2   8   25.27    1.83   0
  -5 -14   0  109.72    2.95   0
  -5  -9   1  141.72    2.89   0
  -5   0   6   51.19    1.63   0
  -5   0   9   -2.08    1.40   0
  -4  -5   1  530.40    3.24   0
  -3  -9  -1    6.55    1.31   0
  -2  -6  -1 1359.12    4.11   0
  -1  -4  -1  121.46    1.08   0
   0 -21  -4    2.90    1.56   0
   1   6   7   39.69    1.96   0
   2   1   0 1541.18    4.56   0
   2   5   3   27.65    1.69   0
   2   6   6  122.44    2.54   0
   3   1   0  463.14    3.02   0
   4  -8  -3   13.48    0.97   0
   4   2   1   94.59    2.07   0
   4   4   3  289.32    3.18   0
   4   4   7   12.50    2.14   0
   5  -5  -2  120.25    2.42   0
   5   1   1   16.45    1.69   0
   6 -17  -4    2.22    1.38   0
   6   0   1    2.56    2.42   0
   6   1   2  221.41    3.56   0
   6   2   4   65.14    2.98   0
   6   2   5    3.85    2.55   0
   7 -13  -3   27.11    2.23   0
   7  -2   1   12.15    2.60   0
   7  -1   2   13.78    2.00   0
   7   0   4  119.04    3.14   0
   8 -12  -2    0.30    1.78   0
   8  -6   0    9.69    2.35   0
  -7 -19   2   18.20    2.62   0
  -7 -14   3    2.10    2.74   0
  -7 -10   4   23.94    2.10   0
  -7  -8   5   53.95    2.26   0
  -7  -7   6    2.34    2.24   0
  -7  -6   7    2.70    2.20   0
  -6 -16   1   77.80    2.74   0
  -6 -11   2   10.74    2.51   0
  -5  -6   2   -0.48    1.46   0
  -5  -2   4  332.22    2.60   0
  -5  -1   5  236.57    2.41   0
  -4 -15  -1    1.25    2.31   0
  -4  -9   0  182.99    2.36   0
  -2 -22  -3   55.46    2.50   0
  -2 -21  -3    9.48    1.70   0
  -2  -3   0  659.15    2.58   0
   0 -26  -4   26.09    1.93   0
   0 -25  -4    1.56    1.76   0
   0 -22  -4    1.60    1.59   0
   1   5   9   15.38    2.19   0
   2   6   7    4.67    2.44   0
   3   5   3    9.60    1.68   0
   4   5   4  211.66    3.36   0
   4   5   5   73.21    2.32   0
   5  -2  -1   28.93    2.16   0
   5   0   0  210.86    2.59   0
   5   4   5   29.33    2.66   0
   6 -16  -4   14.10    1.55   0
   6 -10  -3   15.67    1.52   0
   6   2   3    2.13    1.92   0
   7 -12  -3  188.40    2.82   0
   7  -8  -2    4.06    2.19   0
   7  -5  -1    9.61    2.33   0
   7  -3   0  189.90    3.28   0
   7   0   3   -4.85    1.91   0
   8 -11  -2   35.85    2.42   0
   8  -8  -1    2.60    1.88   0
   8  -4   1    1.57    2.06   0
   8  -3   2    7.83    2.09   0
  -7 -15   3   34.58    3.03   0
  -7 -11   4   12.87    2.03   0
  -7  -9   5   -1.67    2.52   0
  -7  -6   8   -2.44    1.84   0
  -6 -12   2    2.89    2.52   0
  -6  -8   3   50.22    2.09   0
  -6  -6   4  130.50    2.67   0
  -6  -3   9   40.35    1.97   0
  -5 -16   0    2.34    2.49   0
  -5 -10   1 1104.44    5.16   0
  -5  -4   3   48.62    1.67   0
  -5   0   7   -0.20    1.33   0
  -5   0   8   22.95    1.41   0
  -4 -16  -1  203.64    3.31   0
  -4  -6   1  217.45    2.57   0
  -3 -10  -1  319.73    2.63   0
  -3   1   3  680.81    2.55   0
  -2 -26  -3   -5.10    2.02   0
   1   6   8   39.34    2.38   0
   2  -1  -1   19.72    0.76   0
   2   6   4   10.08    1.71   0
   3 -13  -4   86.97    0.68   0
   3   3   1   52.80    1.70   0
   3   5   8   38.69    2.83   0
   3   6   5  380.24    3.58   0
   3   6   6   14.61    2.08   0
   4   1   0  386.54    3.12   0
   5  -8  -3   53.62    1.94   0
   5   2   1    4.67    2.17   0
   5   3   2   65.50    2.12   0
   5   4   6    7.85    2.15   0
   6  -1   0  135.87    2.43   0
   7  -1   1   55.07    2.80   0
   7   0   2    9.03    1.99   0
   8 -15  -3   28.91    2.19   0
   8 -10  -2   26.71    2.33   0
  -7 -17   3   25.35    3.05   0
  -7 -16   3   79.21    2.78   0
  -7 -12   4   15.77    2.10   0
  -6 -21   1   -3.09    2.88   0
  -6 -20   1   20.52    2.36   0
  -6 -19   1   53.43    2.63   0
  -6 -13   2   35.05    2.66   0
  -6  -9   3   45.59    2.54   0
  -6  -5   5   71.89    2.32   0
  -5 -17   0  294.35    3.36   0
  -5  -7   2   24.24    1.64   0
  -4 -17  -1  142.57    3.01   0
  -4 -10   0   14.49    1.50   0
  -4   0   4  184.23    1.91   0
  -4   2   7   13.70    1.09   0
  -3  -3   1 1155.05    3.76   0
  -1   5   9   19.91    1.16   0
   0   6   8   19.83    1.65   0
   2   6   8   21.05    2.46   0
   3   6   4   29.95    1.95   0
   3   6   7  170.21    3.52   0
   4   3   1  887.97    4.93   0
   4   4   2    8.01    1.69   0
   4   5   7   57.37    2.62   0
   5  -4  -2   33.85    2.17   0
   5   4   3   74.32    2.40   0
   6  -9  -3   39.26    2.04   0
   6   1   1  386.15    3.61   0
   6   2   2   21.23    2.00   0
   6   3   3   35.99    2.69   0
   6   3   4  138.57    2.81   0
   6   3   5    2.11    2.09   0
   7 -18  -4   17.03    1.70   0
   7 -11  -3    7.73    1.99   0
   7  -2   0  161.23    3.16   0
   7   1   3  160.76    2.94   0
   8  -3   1   16.20    2.15   0
   8  -2   2  190.45    3.17   0
  -7 -18   3   14.76    2.31   0
  -7 -13   4   27.76    2.16   0
  -6 -22   1    0.44    2.35   0
  -6 -14   2   17.48    2.67   0
  -6  -7   4  382.94    3.31   0
  -6  -4   6  100.51    1.98   0
  -5 -20   0    1.50    2.67   0
  -5  -5   3    6.52    1.90   0
  -5  -3   4  168.87    2.04   0
  -4 -19  -1   27.05    2.65   0
  -4 -18  -1  142.77    2.64   0
  -4 -11   0    1.78    2.02   0
  -3 -26  -2   28.19    2.78   0
  -3 -24  -2   -1.15    2.49   0
  -3 -22  -2    5.42    2.60   0
  -3 -11  -1  293.77    2.60   0
  -3  -1   2  103.07    1.27   0
  -3   3   5   82.31    0.90   0
  -1   6   6   19.06    0.74   0
   1   1   0  242.81    1.19   0
   1   3   1   53.65    1.00   0
   2   7   6    4.37    2.45   0
   4  -7  -3   48.91    1.58   0
   4   6   5   17.34    2.60   0
   4   6   6    7.28    2.71   0
   5 -13  -4   10.27    1.35   0
   5  -1  -1  122.54    2.68   0
   5   1   0 1001.29    4.92   0
   5   5   4  155.69    3.43   0
   5   5   5   19.47    2.18   0
   6   0   0   40.29    2.62   0
   7 -17  -4    7.41    1.68   0
   7   0   1   -4.46    2.43   0
   7   1   2   14.23    2.10   0
   8 -14  -3   16.18    1.72   0
   8  -9  -2    5.19    1.81   0
   8  -4   0    1.32    1.90   0
   8  -2   1   14.75    2.69   0
   8  -1   2   13.59    2.85   0
  -7 -14   4    4.81    2.08   0
  -7 -11   5   84.67    2.54   0
  -7  -9   6   15.03    1.97   0
  -6 -15   2  104.40    3.12   0
  -6  -4   7   33.90    1.98   0
  -5 -24   0    2.81    2.87   0
  -5 -23   0    0.34    2.31   0
  -5 -22   0   58.07    2.58   0
  -5 -21   0  220.12    3.32   0
  -5 -12   1   31.20    1.96   0
  -5  -8   2  177.00    2.35   0
  -5  -2   5   52.96    1.74   0
  -5  -1   6    5.66    1.16   0
  -4 -24  -1   67.63    3.07   0
  -4 -23  -1   39.93    2.76   0
  -4 -22  -1    6.68    3.00   0
  -4 -20  -1    6.58    1.93   0
  -4  -4   2  450.44    2.77   0
  -4  -2   3  121.26    1.92   0
  -3   2   4   74.94    0.90   0
  -3   3   9   15.47    0.63   0
  -2 -13  -2    3.82    1.21   0
  -2   1   2   44.23    0.64   0
   1   7   5  131.61    2.48   0
   1   7   7  141.59    3.03   0
   2   6   3 2720.30    7.76   0
   2   7   5   65.13    2.39   0
   3  -7  -3  339.47    1.79   0
   3   2   0  725.27    3.88   0
   3   5   2  397.43    3.40   0
   3   6   3  117.46    3.00   0
   4   6   4  341.10    3.61   0
   5  -7  -3   72.35    2.00   0
   5   3   1   82.13    2.64   0
   5   4   2   17.59    1.87   0
   6 -14  -4   81.46    1.70   0
   6   2   1   19.56    2.53   0
   6   3   2    4.55    1.94   0
   6   4   4   41.94    2.27   0
   6   4   5    2.50    2.01   0
   7 -10  -3   24.24    1.73   0
   7  -6  -2   -4.24    1.83   0
   7  -3  -1    5.37    2.50   0
   7  -1   0   18.92    2.55   0
   7   2   3    3.77    2.05   0
   8  -5  -1    4.37    2.34   0
   8  -3   0   64.28    3.01   0
  -7 -16   4   66.77    3.07   0
  -7 -12   5  102.21    2.55   0
  -7 -10   6   -1.01    1.85   0
  -7  -9   7    1.57    2.32   0
  -6 -17   2    0.27    2.68   0
  -6 -11   3    3.78    1.87   0
  -6  -8   4   15.64    1.77   0
  -6  -6   5   24.35    1.69   0
  -6  -5   6   80.59    2.30   0
  -6  -4   8   50.67    2.03   0
  -5 -13   1  113.96    2.42   0
  -5  -9   2  135.12    2.54   0
  -5  -6   3   21.93    1.99   0
  -4 -12   0  339.05    2.96   0
  -2  -4   0   42.80    0.91   0
  -1 -18  -3   49.89    1.92   0
   1   6   9   -0.34    2.41   0
   3   0  -1    3.24    1.43   0
   3   4   1  591.33    4.11   0
   3   7   5  190.38    2.97   0
   4 -12  -4   16.33    1.15   0
   4   0  -1    0.38    1.47   0
   4   2   0   89.22    2.16   0
   4   6   7    1.33    2.32   0
   5   5   3   16.94    2.09   0
   6  -4  -2   82.84    2.08   0
   6   4   3    2.16    2.08   0
   7   1   1   60.58    2.96   0
   7   2   2   54.71    2.90   0
   7   3   4    7.44    2.57   0
   8  -1   1   55.97    2.47   0
   8   0   2    8.15    2.14   0
  -7 -11   6   14.01    1.99   0
  -7 -10   7   51.47    2.59   0
  -6 -18   2  287.72    3.67   0
  -6 -12   3  437.77    3.73   0
  -6  -9   4   -0.99    2.30   0
  -6  -7   5   30.61    2.14   0
  -5 -14   1  452.32    3.71   0
  -5  -4   4   10.47    1.30   0
  -4 -13   0  521.20    3.57   0
  -4  -8   1  163.83    2.10   0
  -3 -13  -1   27.55    1.56   0
  -3  -4   1 1085.86    3.60   0
  -2 -15  -2   97.26    2.05   0
  -2  -8  -1  135.10    1.54   0
  -1 -27  -3  150.84    2.88   0
  -1  -5  -1  213.24    1.31   0
   0   6   9    2.10    1.42   0
   0   7   7    2.36    1.25   0
   1   7   8   59.97    2.36   0
   2   2   0 3205.27    5.89   0
   2   7   4  200.74    2.78   0
   3   7   4   57.58    2.36   0
   3   7   7   66.34    2.63   0
   4   4   1  705.71    4.35   0
   5 -12  -4   44.74    1.56   0
   5   0  -1   -6.70    2.34   0
   5   6   5    1.43    2.12   0
   5   6   6  212.52    3.88   0
   6 -13  -4    5.10    1.34   0
   6  -1  -1  614.42    4.13   0
   6   1   0  161.53    2.72   0
   6   5   4  228.84    3.67   0
   7  -5  -2    4.25    1.72   0
   7  -2  -1   13.88    2.50   0
   7   0   0   -2.56    2.63   0
   7   3   3    2.30    2.13   0
   8 -11  -3   30.29    2.36   0
   8  -7  -2   -2.95    1.88   0
   8  -2   0  164.85    2.95   0
   9  -7  -1   -3.73    2.07   0
  -7 -15   5    2.07    2.84   0
  -7 -14   5    6.55    2.04   0
  -7 -12   6   -0.01    2.45   0
  -6 -21   2    5.32    2.37   0
  -6 -20   2   27.16    2.46   0
  -6 -13   3   37.71    2.07   0
  -6  -5   7   21.48    1.58   0
  -6  -5   8   36.55    2.10   0
  -5 -16   1    8.18    2.56   0
  -5 -15   1   20.01    1.97   0
  -5 -10   2   15.36    1.71   0
  -5  -7   3   72.24    2.23   0
  -5  -2   6  136.28    2.06   0
  -4  -5   2 1831.19    5.18   0
  -4  -1   4  207.67    1.76   0
  -4   1   6   17.07    1.13   0
  -1 -26  -3   58.29    2.38   0
  -1 -25  -3   38.44    2.41   0
  -1 -24  -3    9.56    2.06   0
  -1 -23  -3    2.66    1.99   0
  -1 -22  -3   26.59    2.08   0
  -1 -20  -3   29.84    1.49   0
  -1 -10  -2  934.54    3.12   0
   1 -26  -4   -0.71    1.49   0
   1 -25  -4   16.51    1.60   0
   2   4   1  188.74    1.78   0
   4  -6  -3   28.41    1.54   0
   4   7   4  499.84    4.48   0
   5   4   1   52.35    2.58   0
   5   5   2 1119.70    5.72   0
   5   6   3  286.00    3.94   0
   6  -7  -3   17.41    1.58   0
   6   3   1   20.06    2.07   0
   6   5   3   42.54    2.91   0
   7 -14  -4    4.11    1.71   0
   7   2   1    9.23    2.53   0
   7   3   2   87.33    3.31   0
   8   0   1    4.13    2.14   0
   8   1   2   11.30    2.15   0
   9  -4   0   54.03    2.39   0
  -7 -17   5    7.16    2.71   0
  -7 -13   6    3.76    2.02   0
  -7 -11   7  127.61    2.70   0
  -6 -14   3   43.29    2.26   0
  -5 -18   1    4.42    2.49   0
  -5 -17   1   20.15    1.93   0
  -5  -5   4   36.53    1.90   0
  -4 -15   0   23.79    1.88   0
  -4  -9   1    9.73    1.41   0
  -4  -3   3  258.08    2.05   0
  -4   0   5    2.13    1.09   0
  -3  -2   2  310.49    1.85   0
  -3   0   3    2.87    0.91   0
  -2 -17  -2  302.58    2.85   0
  -2 -16  -2   48.66    1.55   0
   1   7   4    4.14    0.99   0
   2   8   6  442.69    4.38   0
   3   6   2    9.56    2.33   0
   3   8   5   -0.22    2.94   0
   3   8   6   35.60    2.98   0
   4  -2  -2   10.55    1.93   0
   4   7   7  107.12    3.00   0
   5   7   5   -0.63    2.66   0
   6   0  -1   -1.24    2.52   0
   6   2   0   -0.43    2.56   0
   6   6   5   53.27    2.97   0
   7   1   0   20.18    2.55   0
   8 -10  -3  116.54    2.38   0
   8  -6  -2   81.51    2.31   0
   8  -1   0   23.49    2.18   0
   9  -8  -2    3.15    2.32   0
   9  -5  -1   47.13    2.81   0
   9  -3   0    2.16    2.51   0
  -7 -15   6    9.62    2.62   0
  -7 -12   7   -3.74    1.92   0
  -6 -16   3  169.29    3.39   0
  -6 -15   3    5.54    1.96   0
  -6 -11   4   14.79    1.86   0
  -6  -7   6  100.79    2.47   0
  -6  -6   7   -1.22    1.57   0
  -5 -24   1   74.03    3.37   0
  -5 -22   1   45.65    3.08   0
  -5 -21   1  129.32    3.28   0
  -5 -20   1  334.91    3.66   0
  -5 -19   1   -0.89    2.03   0
  -5 -12   2   47.46    2.41   0
  -5  -8   3   53.76    2.22   0
  -5  -2   7   21.12    1.63   0
  -4 -17   0  182.13    3.05   0
  -4 -16   0  404.38    3.41   0
  -4  -6   2  241.05    2.46   0
  -4   1   8  125.59    1.61   0
  -3 -16  -1   21.89    1.57   0
  -3  -9   0  303.63    2.32   0
  -3  -5   1  146.47    1.58   0
  -3   3   6  488.44    1.74   0
  -2 -18  -2   27.81    1.95   0
  -1  -2   0  590.33    1.65   0
   0   7   5    7.26    0.94   0
   1   8   6    4.80    1.69   0
   2   0  -1    2.04    0.56   0
   2   8   5   12.41    1.92   0
   2   8   7   33.25    2.31   0
   3   3   0 1640.96    5.29   0
   4   1  -1  678.88    4.10   0
   4   6   2  320.32    3.44   0
   4   7   3   47.63    2.37   0
   4   8   5  306.55    4.09   0
   5 -11  -4   15.20    1.27   0
   5   1  -1  127.46    2.90   0
   5   3   0   15.81    2.45   0
   5   7   4    4.59    2.10   0
   6  -6  -3  111.67    2.10   0
   6   5   2   71.03    2.47   0
   6   6   4   21.32    2.11   0
   7 -13  -4   26.57    1.57   0
   7  -7  -3    1.78    2.30   0
   7  -1  -1    3.50    1.95   0
   8  -5  -2    3.30    2.41   0
   8   1   1   67.64    2.49   0
   8   2   2  221.15    3.49   0
  -6 -18   3  113.72    2.83   0
  -6 -12   4  106.34    2.35   0
  -6  -6   8    3.49    1.50   0
  -5 -13   2   99.14    2.68   0
  -5  -6   4   29.48    1.92   0
  -5  -4   5   10.73    1.24   0
  -5  -3   6    3.50    1.65   0
  -4 -18   0  174.41    2.70   0
  -4 -10   1  617.74    3.47   0
  -1   6   5  908.35    1.58   0
   3   5   1   -2.37    1.39   0
   3   8   4   49.26    2.46   0
   4   5   1   68.76    2.31   0
   4   8   4   62.98    3.37   0
   5   5   1   65.63    2.83   0
   5   6   2   70.65    2.56   0
   5   7   3   41.52    3.29   0
   6 -11  -4   15.71    1.35   0
   6   6   3   24.67    2.34   0
   7   3   1    1.36    2.11   0
   8  -2  -1    0.86    1.98   0
   8   0   0   41.63    2.31   0
   9  -4  -1    4.94    2.08   0
   9  -2   0    5.66    2.09   0
  -6 -22   3   86.08    2.85   0
  -6 -21   3    2.10    2.27   0
  -6 -20   3    9.35    2.33   0
  -6 -10   5    8.09    1.61   0
  -6  -7   7   47.17    1.79   0
  -6  -7   8    8.52    2.07   0
  -4 -24   0   75.45    2.53   0
  -4 -23   0  346.09    3.71   0
  -4 -22   0   10.97    2.04   0
  -4 -21   0   16.92    2.06   0
  -4 -20   0   95.15    2.35   0
  -4 -11   1  212.77    2.34   0
  -4  -4   3    8.44    1.15   0
  -3 -24  -1   13.97    2.36   0
  -3 -23  -1    4.91    2.33   0
  -3 -20  -1  117.57    2.68   0
  -3 -10   0   23.38    1.31   0
  -3   1   4    2.91    0.79   0
   0 -15  -3  560.39    2.64   0
   1   8   5 1179.51    4.49   0
   2   8   4  128.21    2.23   0
   2   8   8   54.44    2.87   0
   4   8   7   -1.47    2.32   0
   5   8   6   24.79    3.25   0
   6   3   0  456.26    4.00   0
   6   7   4  282.22    4.15   0
   6   7   5   59.82    2.61   0
   7  -6  -3   56.61    2.58   0
   7   0  -1   -3.59    1.96   0
   7   2   0  189.00    2.99   0
   7   6   4    4.03    2.82   0
   8 -14  -4   -0.68    1.93   0
   8  -8  -3   11.62    1.80   0
   8  -4  -2    3.87    1.95   0
   8  -1  -1   12.44    2.68   0
   8   1   0    1.20    2.80   0
   8   2   1   13.21    2.26   0
   8   3   2    4.05    2.14   0
   9  -3  -1    5.34    2.68   0
   9  -1   0   -4.89    2.80   0
  -6 -11   5   26.85    1.81   0
  -6  -9   6   -0.79    2.13   0
  -6  -8   7   31.96    2.16   0
  -5 -10   3  238.38    2.89   0
  -5  -7   4   31.55    2.05   0
  -5  -3   9   18.80    1.77   0
  -4 -12   1   28.22    1.97   0
  -4   0   6  814.53    3.07   0
  -3  -6   1   56.73    1.27   0
  -3  -3   2   71.61    1.41   0
  -2   2   3  337.76    1.22   0
  -1 -12  -2  399.51    2.20   0
   0 -16  -3  176.54    1.81   0
   1   8   8    0.46    1.70   0
   3   9   5   63.84    3.48   0
   4  -1  -2  439.53    3.17   0
   4   4   0  444.49    3.62   0
   4   8   3 1144.92    6.69   0
   5   8   4   10.14    2.33   0
   6 -10  -4    6.82    1.45   0
   6  -1  -2   38.71    2.69   0
   6   5   1  253.21    3.40   0
   6   6   2    3.27    2.18   0
   7 -11  -4    8.66    1.61   0
   7   4   1  124.08    2.88   0
   7   5   2   23.22    2.41   0
   8  -7  -3    4.50    2.34   0
   8   3   1   21.31    2.88   0
   8   4   2    2.99    2.75   0
  -6 -18   4   15.62    2.77   0
  -6 -17   4    1.56    2.03   0
  -6  -8   8    9.24    2.10   0
  -5 -18   2  258.90    3.56   0
  -5 -17   2  110.05    2.41   0
  -5 -16   2    6.45    1.83   0
  -4 -13   1   59.24    2.16   0
  -4  -8   2  158.08    2.35   0
  -4   0   9   -2.13    1.07   0
  -2 -11  -1  159.79    1.71   0
   1   4   1  119.61    1.12   0
   2   3   0  660.70    2.60   0
   2   5   1  242.27    1.88   0
   2   9   5   81.19    2.66   0
   2   9   6   76.30    2.24   0
   2   9   7   34.70    2.69   0
   3   7   2  617.36    3.90   0
   3   8   3  796.41    4.78   0
   3   9   7   84.87    3.50   0
   4   6   1  208.96    3.44   0
   4   9   5  110.84    3.03   0
   5   2  -1   23.16    2.04   0
   5   6   1  528.48    4.69   0
   5   7   2   50.90    2.47   0
   6   2  -1  109.09    3.13   0
   6   4   0  152.86    3.42   0
   6   8   5  155.10    3.76   0
   7 -10  -4   25.09    2.09   0
   7  -5  -3   27.78    1.90   0
   7   1  -1    5.17    2.09   0
   7   3   0  242.87    3.32   0
   8   0  -1    6.37    2.67   0
   8   2   0  195.21    3.89   0
   9  -2  -1    3.74    2.02   0
   9   0   0   19.29    2.19   0
  -6 -21   4   12.01    2.28   0
  -6 -20   4   10.77    2.24   0
  -6 -19   4   16.04    2.22   0
  -6 -14   5    4.61    2.35   0
  -6 -11   6   13.45    2.37   0
  -6  -9   7   14.61    1.71   0
  -6  -9   8    4.65    2.14   0
  -5 -24   2   24.02    2.33   0
  -5 -23   2   13.66    2.21   0
  -5 -22   2    4.49    2.18   0
  -5 -21   2  192.04    3.10   0
  -5 -19   2  145.68    2.83   0
  -5  -8   4  133.19    2.05   0
  -5  -6   5   28.93    1.89   0
  -4 -14   1  442.49    3.24   0
  -4  -5   3  354.81    2.38   0
  -4  -3   4   47.75    1.49   0
  -4   0   7    3.19    1.09   0
  -3 -12   0    9.71    1.32   0
  -2 -12  -1  695.68    3.28   0
  -2   0   2  196.24    1.07   0
  -2   5   7   47.40    0.34   0
  -1 -13  -2   39.45    1.12   0
   0 -25  -3    4.48    1.76   0
   0 -17  -3    2.93    0.93   0
   0  -8  -2   14.30    0.65   0
   0   7   9    3.98    1.08   0
   1   7   3   15.95    0.87   0
   2 -17  -4   85.41    0.94   0
   3   4   0   43.57    1.40   0
   3   6   1  105.76    2.24   0
   3   9   4    3.20    2.02   0
   4   9   4  259.54    4.04   0
   4   9   7   17.87    2.65   0
   5  -9  -4   71.66    1.80   0
   5  -4  -3   32.11    1.67   0
   5   9   5  371.71    4.17   0
   5   9   6   26.19    3.74   0
   6  -9  -4   -1.81    1.48   0
   6   7   2  171.76    3.67   0
   6   8   4    1.96    2.36   0
   7   5   1   32.35    2.47   0
   7   7   3   82.83    3.37   0
   8 -11  -4   -1.43    2.10   0
   8  -6  -3   61.47    2.18   0
   8  -2  -2   25.45    2.83   0
   8   4   1   11.24    2.97   0
   9  -1  -1    9.13    2.67   0
  -6 -16   5   97.88    2.91   0
  -6 -15   5   28.81    1.99   0
  -6 -12   6   54.32    2.55   0
  -6 -10   7    0.46    1.67   0
  -6 -10   8    4.27    2.27   0
  -5  -5   6    3.56    1.69   0
  -5  -4   7    1.63    1.22   0
  -5  -4   8   65.93    1.95   0
  -5  -4   9    7.76    1.34   0
  -4 -16   1  313.42    3.32   0
  -4  -9   2  403.32    2.73   0
  -4   0   8  178.07    1.80   0
  -3  -7   1 1990.05    4.81   0
  -1 -14  -2  147.73    1.89   0
   0 -24  -3    2.13    1.67   0
   0 -22  -3   75.09    1.92   0
   0 -20  -3    6.52    1.57   0
   0 -19  -3  203.01    2.14   0
   0   8   6   49.20    1.05   0
   0   8   7  127.31    1.50   0
   1   8   4  465.85    2.49   0
   2 -18  -4  182.41    1.37   0
   2   8   3  168.11    2.08   0
   2   9   8   -1.41    2.15   0
   5   0  -2   37.06    2.08   0
   5   5   0 1141.49    6.30   0
   6   0  -2  244.99    3.22   0
   6   8   3    3.05    2.39   0
   7  -9  -4   24.03    2.22   0
   7  -4  -3   14.61    1.87   0
   7   2  -1   12.42    2.15   0
   7   4   0   42.13    2.38   0
   8  -5  -3   24.25    2.56   0
   8   1  -1   39.53    2.41   0
   8   3   0   82.20    3.22   0
   9  -7  -3    8.11    2.42   0
   9  -3  -2   -0.44    2.67   0
   9   1   0    2.85    2.17   0
  -6 -19   5   16.99    2.66   0
  -6 -18   5   77.47    2.49   0
  -6 -13   6   66.60    2.22   0
  -6 -11   7   56.97    2.16   0
  -6 -11   8    6.57    2.31   0
  -5 -14   3  259.04    2.90   0
  -5  -7   5   50.64    1.56   0
  -4 -26   1    0.92    2.17   0
  -4 -25   1    4.68    2.14   0
  -4 -24   1    2.41    2.55   0
  -4 -23   1   41.73    2.68   0
  -4 -19   1   18.21    2.39   0
  -4 -10   2   11.21    1.89   0
  -4  -2   5   -0.07    0.88   0
  -3  -4   2  528.82    2.37   0
  -2 -13  -1 1103.39    3.89   0
  -2  -3   1 2015.99    3.67   0
  -1 -28  -2    4.06    1.81   0
  -1  -7  -1  291.15    1.49   0
   1   2   0  509.32    1.54   0
   1   6   2   10.97    0.67   0
   1   9   7   94.47    2.02   0
   2 -19  -4    0.93    0.91   0
   2   7   2  117.72    1.63   0
   2   9   4  632.97    3.72   0
   3  -1  -2   96.20    1.19   0
   3  10   5   40.45    3.09   0
   3  10   6    2.92    2.87   0
   4   0  -2  298.77    2.44   0
   4   5   0 1543.87    5.94   0
   4   9   3  108.96    2.98   0
   4  10   5    1.15    3.30   0
   4  10   6  152.65    4.06   0
   5  -3  -3  189.96    2.62   0
   5   3  -1  214.29    3.12   0
   6  -3  -3   33.06    2.00   0
   6   3  -1    7.23    1.97   0
   6   5   0   15.31    2.31   0
   6   9   5  181.49    3.47   0
   7   0  -2   90.29    2.62   0
   7   6   1    3.09    3.03   0
   7   7   2   55.79    2.79   0
   8  -1  -2  112.68    2.72   0
   8   5   1    5.29    3.11   0
   8   6   2    0.14    3.20   0
   9   0  -1   -1.76    2.16   0
   9   2   0   -0.59    2.83   0
  -6 -15   6   -0.08    1.97   0
  -6 -14   6   16.63    1.91   0
  -6 -13   7   10.96    2.42   0
  -6 -12   7   62.55    2.21   0
  -5 -17   3    4.46    2.46   0
  -5 -16   3   47.60    1.98   0
  -5  -6   6  140.55    2.28   0
  -5  -5   7    2.30    1.36   0
  -5  -5   9    0.23    1.70   0
  -4 -22   1   25.70    2.09   0
  -4 -21   1  131.08    2.62   0
  -4 -20   1  218.21    2.87   0
  -4  -4   4  528.17    2.64   0
  -4  -1   9   51.66    1.41   0
  -3 -26   0   11.96    2.50   0
  -3 -15   0  307.09    2.63   0
  -3   0   4  729.98    2.38   0
  -2 -28  -1    4.34    1.92   0
  -2 -27  -1   25.51    2.46   0
  -1 -26  -2   14.66    1.88   0
  -1 -25  -2  187.87    2.86   0
   0   6   3  433.88    1.49   0
   1   9   5   32.17    1.50   0
   3  -5  -3  739.64    2.20   0
   3   9   3   42.70    1.95   0
   4   3  -1   23.24    1.59   0
   4   7   1  145.13    2.55   0
   4  10   4   29.42    3.64   0
   5  -8  -4  148.19    1.97   0
   5  10   5   14.56    2.36   0
   6   1  -2   49.56    3.10   0
   6   7   1   58.12    2.62   0
   7  -8  -4    3.37    1.66   0
   7  -3  -3    5.04    1.85   0
   7   3  -1    4.35    2.21   0
   7   5   0    1.64    2.82   0
   7   8   3   55.72    2.73   0
   8  -9  -4   25.17    2.33   0
   8  -4  -3   12.91    2.03   0
   8   2  -1   -0.92    2.16   0
   8   4   0   13.87    2.89   0
   9  -2  -2    5.00    2.14   0
  -6 -18   6   -1.09    2.04   0
  -6 -17   6    3.65    1.99   0
  -6 -16   6   15.16    2.03   0
  -6 -15   7   46.92    2.66   0
  -6 -14   7    2.20    1.95   0
  -5 -23   3    1.62    2.05   0
  -5 -22   3    4.31    2.15   0
  -5 -21   3   -0.76    2.06   0
  -5 -19   3    6.79    2.01   0
  -5 -18   3  154.40    2.73   0
  -5 -12   4   47.12    2.27   0
  -5 -11   4   18.91    1.69   0
  -5  -8   5   12.33    1.49   0
  -5  -5   8  109.81    1.93   0
  -4 -11   2    5.41    1.34   0
  -4  -7   3   46.49    1.44   0
  -4  -1   7  141.41    1.70   0
  -3 -25   0    1.53    1.90   0
  -3 -23   0  425.75    3.98   0
  -3 -19   0  341.56    3.38   0
  -3 -18   0  168.57    2.74   0
  -3  -2   3   36.58    0.92   0
  -3   2   6    2.16    0.69   0
  -3   2   9    0.25    0.75   0
  -2 -26  -1    2.74    1.82   0
  -2 -25  -1  131.27    2.79   0
  -2 -16  -1  229.27    2.57   0
  -2 -15  -1    3.73    1.20   0
  -2   3   4  196.41    0.84   0
  -2   4   5   57.55    0.49   0
  -1 -24  -2    9.67    1.54   0
  -1 -23  -2   -0.92    2.02   0
  -1 -22  -2  132.31    2.39   0
  -1 -17  -2  250.06    2.11   0
   1   9   8   23.22    1.62   0
   2  10   5  530.14    3.93   0
   2  10   7  183.78    2.95   0
   3  10   4  420.37    3.86   0
   5   1  -2 1017.05    5.07   0
   5   6   0   11.34    2.80   0
   5  10   4    7.13    2.77   0
   7 -17  -5    5.68    1.48   0
   7  -7  -4   13.89    2.33   0
   7   1  -2   39.03    3.04   0
   7   7   1   44.83    3.37   0
   8   0  -2   18.78    2.25   0
   8   6   1   71.55    3.56   0
   9   1  -1    8.88    2.17   0
   9   3   0    3.64    2.34   0
  -5 -13   4   10.05    2.15   0
  -5  -7   6  250.65    2.49   0
  -5  -6   7   -0.67    1.35   0
  -5  -6   8   64.36    2.10   0
  -5  -6   9   11.71    1.49   0
  -4 -13   2  106.35    2.26   0
  -4 -12   2  169.85    2.11   0
  -4  -3   5   79.13    1.51   0
  -4  -1   8  124.49    1.70   0
  -3  -9   1   12.93    1.19   0
  -3  -5   2  157.81    1.50   0
  -3   1   5  123.00    1.16   0
  -2 -24  -1   10.75    1.74   0
  -2 -19  -1   -0.63    1.96   0
  -2 -18  -1   12.57    1.38   0
  -2 -17  -1  558.62    3.21   0
  -2  -8   0  442.67    2.16   0
  -1 -21  -2  331.66    2.74   0
  -1 -20  -2  106.59    1.78   0
  -1 -19  -2   10.18    1.24   0
  -1   0   1    0.98    0.22   0
   0  -9  -2  431.70    1.59   0
   0   8   5 1336.71    3.00   0
   2   4   0   43.23    0.92   0
   2   6   1 1502.39    4.14   0
   3   7   1  385.09    2.84   0
   4   6   0   49.50    2.38   0
   4   9   2    4.03    2.02   0
   4  10   3   64.99    3.34   0
   4  11   5  131.88    4.11   0
   4  11   6   16.98    3.52   0
   5  -2  -3   52.60    2.01   0
   5   8   1    9.77    3.13   0
   5  10   3   11.73    2.60   0
   6 -17  -5    1.59    1.18   0
   7 -16  -5   12.30    1.79   0
   7   4  -1   58.16    3.35   0
   7   6   0    5.73    3.10   0
   8  -3  -3   65.48    2.41   0
   8   3  -1   38.88    2.52   0
   8   5   0   48.33    2.58   0
   9  -1  -2    1.25    2.20   0
   9   2  -1   -3.40    2.72   0
  -5 -14   4   50.42    1.95   0
  -5  -8   6    0.33    1.79   0
  -5  -7   7   16.89    1.88   0
  -5  -7   9    7.00    1.85   0
  -4 -25   2   37.94    2.72   0
  -4 -14   2   66.60    1.75   0
  -4  -8   3   14.18    1.29   0
  -4  -2   6  203.34    1.73   0
  -3 -10   1   43.48    1.34   0
  -2  -4   1   72.02    1.06   0
   2   9   3  100.36    1.67   0
   2  10   8   15.59    2.03   0
   3   3  -1 1234.84    3.94   0
   3  11   5  702.88    5.37   0
   3  11   6   99.93    2.84   0
   4   1  -2  375.02    2.62   0
   4   4  -1   53.22    1.72   0
   4   8   1  371.40    3.72   0
   4  11   4   34.03    3.58   0
   5  11   5   48.14    2.85   0
   6 -16  -5   99.54    1.64   0
   6   2  -2    1.43    2.29   0
   6   8   1  121.26    3.09   0
   7  -6  -4    6.63    2.44   0
   7   2  -2  111.94    3.73   0
   8  -7  -4    4.31    1.91   0
   8  -2  -3    1.35    2.90   0
   8   7   1   30.54    3.52   0
   9   0  -2   92.92    3.35   0
   9   4   0   50.63    2.63   0
  -5 -23   4   28.47    2.32   0
  -5 -22   4   71.47    2.58   0
  -5 -21   4   15.46    2.16   0
  -5 -20   4   40.40    2.74   0
  -5 -19   4   23.59    2.55   0
  -5 -18   4  571.62    4.14   0
  -5 -17   4    3.97    1.90   0
  -5 -16   4   51.46    2.10   0
  -5 -11   5   59.83    1.88   0
  -5  -9   6    4.01    1.94   0
  -5  -7   8    5.12    1.85   0
  -4 -24   2   21.77    2.16   0
  -4 -23   2   64.62    2.34   0
  -4 -22   2    7.69    2.72   0
  -4 -21   2  158.07    3.17   0
  -4 -18   2   54.30    2.41   0
  -4 -17   2  126.46    2.85   0
  -4 -16   2  402.69    3.20   0
  -4 -15   2   10.92    1.66   0
  -4  -9   3  338.51    2.51   0
  -4  -6   4  130.58    1.95   0
  -4  -2   9   13.79    1.36   0
  -3 -11   1 1901.25    5.17   0
  -3  -6   2   59.46    1.50   0
  -3   2   8   -1.17    0.76   0
  -2  -9   0    4.38    0.89   0
   1 -27  -3   10.89    1.42   0
   1   9   4    6.49    1.14   0
   2  -2  -2 3975.71    4.06   0
   2   8   2  245.28    2.05   0
   2  10   4   45.12    1.53   0
   3   0  -2 2197.19    4.51   0
   3  10   3  201.45    2.60   0
   3  11   7  191.07    3.29   0
   5   2  -2  240.26    2.82   0
   5   5  -1    3.46    2.45   0
   6 -15  -5   28.47    1.41   0
   6   5  -1    6.48    2.61   0
   6  11   4   10.25    3.47   0
   7 -14  -5    1.86    1.85   0
   7   5  -1    7.95    3.03   0
   7   8   1   93.20    3.02   0
   7   9   2   80.71    3.14   0
   8   4  -1   29.82    2.52   0
   8   6   0    8.25    2.51   0
   9  -3  -3    2.29    2.20   0
   9   3  -1   34.99    2.50   0
  -5 -13   5  206.75    3.09   0
  -5 -12   5   67.71    1.97   0
  -5 -10   6   26.33    2.06   0
  -5  -8   7   38.03    1.67   0
  -5  -8   8   59.34    2.20   0
  -5  -8   9    4.00    1.65   0
  -4 -20   2  110.62    2.53   0
  -4 -19   2    5.28    1.79   0
  -4 -10   3 1255.86    4.40   0
  -4  -4   5  119.60    1.50   0
  -4  -3   6   13.01    1.34   0
  -4  -2   8   50.63    1.59   0
  -3  -3   3    9.34    0.84   0
  -3  -1   4    4.05    0.94   0
  -1  -9  -1 1732.53    3.59   0
   1 -25  -3  146.41    2.18   0
   1   5   1  212.83    1.21   0
   1  10   6   41.32    1.49   0
   1  10   7   70.56    1.71   0
   2  11   6   13.02    1.96   0
   3   6   0   29.07    1.67   0
   3  11   4    5.30    1.82   0
   4  10   2    5.11    2.52   0
   5   9   1  182.72    3.75   0
   5  10   2   34.30    2.74   0
   5  11   3    0.36    2.71   0
   6   3  -2  354.10    4.41   0
   6   9   1   76.40    3.54   0
   6  11   3  377.75    5.25   0
   7   3  -2  359.64    4.58   0
   7   7   0  344.75    4.18   0
   8  -1  -3   76.50    2.72   0
   8   2  -2   24.38    2.39   0
   8   8   1   -0.40    3.43   0
   9  -7  -4    0.60    2.00   0
   9   1  -2    1.86    2.37   0
  -5 -22   5   39.23    2.78   0
  -5 -16   5   96.19    2.68   0
  -5 -15   5    9.62    2.23   0
  -5 -14   5   52.01    1.93   0
  -5 -11   6   -2.91    1.93   0
  -5  -9   7  120.24    2.13   0
  -5  -9   8    1.67    1.99   0
  -4 -11   3   66.24    1.62   0
  -4  -7   4  188.22    2.18   0
  -3 -25   1    4.07    1.96   0
  -3 -24   1  103.14    2.77   0
  -3 -13   1   61.19    1.53   0
  -3  -7   2  582.84    2.75   0
  -2 -10   0  777.94    2.90   0
  -2   1   3   64.21    0.63   0
  -1 -28  -1   24.51    2.33   0
  -1   7   6   12.63    0.33   0
  -1   7   8    2.36    0.32   0
   0 -28  -2    3.59    1.64   0
   0 -27  -2   16.16    2.02   0
   0   8   9   46.39    1.09   0
   1 -24  -3   55.38    1.74   0
   2   2  -1  370.44    1.74   0
   2  11   5   -1.80    1.76   0
   2  11   7    4.23    1.48   0
   3   8   1 2493.78    6.43   0
   4  -8  -4   23.13    0.81   0
   4   2  -2   10.97    1.72   0
   4   7   0  180.71    2.44   0
   4  11   3   70.57    2.54   0
   4  12   5  237.53    3.93   0
   4  12   6   68.14    3.13   0
   5   3  -2   77.66    2.54   0
   5  12   4   98.14    4.68   0
   6 -14  -5    3.28    1.22   0
   6   0  -3   -6.43    2.56   0
   6   6  -1   10.94    3.23   0
   7   0  -3    4.68    2.26   0
   7  10   2   16.71    2.70   0
   8  -5  -4  139.03    2.76   0
   8   3  -2   25.03    3.16   0
   8   5  -1    5.42    2.45   0
   9  -6  -4   -5.00    2.48   0
   9   2  -2   12.23    2.97   0
   9   4  -1   15.00    2.41   0
  -5 -21   5   17.59    2.11   0
  -5 -20   5   -5.17    1.98   0
  -5 -19   5   -4.95    1.94   0
  -5 -18   5   57.23    2.26   0
  -5 -17   5   61.18    2.18   0
  -5 -13   6    2.15    2.01   0
  -5 -12   6    6.67    1.56   0
  -5 -10   7   97.59    2.06   0
  -5 -10   8    2.67    2.12   0
  -4 -25   3    5.71    2.16   0
  -4 -24   3  212.24    3.52   0
  -4 -12   3    4.78    1.34   0
  -4  -5   5   46.54    1.26   0
  -4  -3   9   29.19    1.52   0
  -3 -23   1   42.05    2.02   0
  -3 -21   1  250.98    3.15   0
  -3 -14   1  300.18    2.44   0
  -3   0   5    3.11    0.79   0
  -3   1   6    5.53    0.78   0
  -3   1   9   29.79    1.14   0
  -2 -27   0   -0.84    1.92   0
  -2 -11   0   77.62    1.30   0
  -2  -5   1    1.61    0.60   0
  -1 -27  -1  135.04    2.85   0
  -1  -4   0 2132.34    3.04   0
   0 -11  -2  492.00    1.92   0
   1 -23  -3   21.93    1.58   0
   1  10   5  419.16    2.31   0
   1  10   8   19.67    1.46   0
   2   7   1   40.38    1.12   0
   3   4  -1 1053.24    3.70   0
   3  12   5  147.73    3.14   0
   3  12   6    6.65    2.02   0
   3  12   7   -5.15    2.48   0
   4   5  -1  494.43    3.22   0
   4   9   1  241.61    2.81   0
   4  12   4   47.55    2.83   0
   5   6  -1  237.14    3.38   0
   5   8   0   -1.17    1.86   0
   6   8   0  395.36    4.52   0
   6  11   2    2.99    3.51   0
   6  12   4    1.95    2.81   0
   7  -4  -4   20.91    2.19   0
   7   6  -1   99.25    2.94   0
   7   8   0  133.38    3.28   0
   8 -12  -5    5.45    2.33   0
   8   0  -3    3.80    2.30   0
   8   9   1   50.18    3.74   0
   9  -5  -4   94.11    3.09   0
   9  -1  -3   11.05    2.27   0
   9   5  -1   65.80    3.40   0
  -5 -20   6    9.37    2.50   0
  -5 -16   6    0.96    2.23   0
  -5 -15   6    0.88    2.18   0
  -5 -14   6   78.71    2.15   0
  -5 -12   7   13.06    2.42   0
  -5 -11   7    6.06    1.59   0
  -5 -11   8   21.04    2.20   0
  -4 -23   3    4.25    2.05   0
  -4 -22   3    4.12    2.41   0
  -4 -21   3  106.35    2.88   0
  -4 -15   3  343.21    3.21   0
  -4 -14   3  129.96    2.14   0
  -4 -13   3  246.37    2.41   0
  -4  -8   4   24.57    1.36   0
  -4  -4   6   20.75    1.13   0
  -3 -20   1   20.22    1.79   0
  -3 -19   1    4.96    1.65   0
  -3 -16   1  229.52    2.39   0
  -3  -4   3  451.81    2.11   0
  -2 -25   0  113.42    2.45   0
  -2 -24   0  188.94    2.95   0
  -2 -12   0  361.30    2.39   0
  -2   4   9    8.69    0.59   0
  -1 -26  -1   10.53    1.75   0
   0 -25  -2   23.40    2.11   0
   0   9   6    7.83    0.71   0
   1 -21  -3    4.16    1.36   0
   2   5   0  445.50    2.07   0
   2  10   3  741.32    3.38   0
   2  11   8    2.03    1.46   0
   3  10   2  384.81    2.97   0
   3  11   3  547.27    3.67   0
   5   0  -3   -0.87    1.79   0
   5  12   3    1.42    2.52   0
   6  -4  -4   56.34    1.85   0
   6  10   1  275.95    4.13   0
   7   1  -3  125.91    3.17   0
   7   4  -2   40.94    2.86   0
   8   6  -1  174.54    3.54   0
   8   8   0    6.35    2.59   0
   9   0  -3   -0.52    2.83   0
   9   3  -2    1.23    2.32   0
  -5 -19   6    4.97    2.00   0
  -5 -18   6   74.42    2.33   0
  -5 -17   6   12.81    1.90   0
  -5 -15   7   73.50    2.69   0
  -5 -14   7    6.51    2.25   0
  -5 -13   7  100.31    2.26   0
  -5 -13   8   39.78    2.55   0
  -5 -12   8    5.05    1.72   0
  -4 -20   3  369.30    3.44   0
  -4 -19   3  104.20    2.37   0
  -4 -18   3    1.82    1.67   0
  -4  -6   5   69.43    1.43   0
  -4  -4   9   20.81    1.61   0
  -3 -27   2   90.43    2.98   0
  -3  -2   4   76.48    1.04   0
  -2 -23   0    9.04    1.66   0
  -2 -22   0   64.61    2.28   0
  -2 -13   0  569.82    2.75   0
  -2  -2   2 4304.83    4.76   0
  -1 -25  -1   15.92    1.71   0
  -1 -24  -1   16.79    2.05   0
  -1 -11  -1  875.27    2.76   0
   0 -12  -2  268.26    1.62   0
   0   9   8   48.48    1.00   0
   1 -19  -3    0.35    1.15   0
   1 -18  -3   39.93    1.24   0
   1 -16  -3   79.72    1.02   0
   1   3   0  134.26    0.84   0
   2   9   2  850.40    3.35   0
   3  12   4  131.39    2.53   0
   4   8   0    3.86    1.54   0
   4  11   2   42.06    2.16   0
   4  12   3  284.16    3.51   0
   4  13   5   89.29    3.52   0
   4  13   6   32.81    3.26   0
   5  13   4  142.30    4.62   0
   5  13   5  287.72    4.55   0
   6 -12  -5  220.95    1.99   0
   6   1  -3  116.09    2.42   0
   6   7  -1   11.02    2.38   0
   6   9   0    6.20    2.51   0
   7  -3  -4  349.75    3.68   0
   7  12   3    7.77    2.89   0
   8  -3  -4   16.93    2.88   0
   8   1  -3   60.30    2.67   0
   8  10   1   34.31    3.41   0
   9  -4  -4   63.23    2.54   0
  -5 -17   7   66.13    2.35   0
  -5 -16   7   75.70    2.33   0
  -5 -14   8   29.87    1.98   0
  -4  -7   5   85.07    1.88   0
  -4  -5   6    3.82    1.08   0
  -4  -4   8   -0.61    1.45   0
  -3 -25   2    8.43    2.42   0
  -3  -5   3  802.57    2.77   0
  -3   1   7    5.63    0.85   0
  -3   1   8   12.52    0.93   0
  -2 -20   0  127.07    2.08   0
  -2 -19   0  204.17    2.66   0
  -2 -17   0   93.87    2.10   0
  -2 -15   0  119.30    1.76   0
  -2 -14   0 1202.00    3.98   0
  -2  -6   1   75.51    0.96   0
  -1 -12  -1  210.17    1.60   0
   0 -22  -2  147.48    2.19   0
   0 -13  -2    5.35    0.90   0
   0   3   1    5.91    0.24   0
   0   8   4  392.49    1.40   0
   1  10   4  622.82    2.60   0
   2  12   6   30.49    1.61   0
   3   7   0 1194.59    4.14   0
   3   9   1    6.54    1.31   0
   4  -1  -3   20.13    1.02   0
   4   3  -2   45.41    1.40   0
   4   6  -1  211.77    2.31   0
   4  10   1   38.95    1.83   0
   5   7  -1    9.25    1.77   0
   5  12   2   42.53    3.19   0
   6  -3  -4  196.30    2.70   0
   6   5  -2   64.79    3.14   0
   6  11   1  355.23    5.00   0
   6  12   2   14.36    2.93   0
   7   2  -3   29.68    2.58   0
   7   5  -2   10.50    2.67   0
   7  11   1  149.35    4.20   0
   7  12   2   57.20    3.77   0
   8  -9  -5   -0.69    2.44   0
   8   5  -2    6.23    3.18   0
   8   7  -1   17.65    2.63   0
   8   9   0    1.25    2.61   0
   9  -3  -4   -1.48    2.77   0
   9   1  -3    7.53    2.36   0
   9   4  -2   59.25    2.79   0
  -4 -23   4   10.09    2.01   0
  -4 -22   4    6.89    2.72   0
  -4 -12   4   15.70    1.90   0
  -4 -11   4   16.45    1.35   0
  -4  -8   5    0.26    1.73   0
  -4  -6   6   52.05    1.66   0
  -4  -5   7   33.15    1.60   0
  -4  -5   9   -0.11    1.59   0
  -2 -28   1   -0.30    2.02   0
  -1 -21  -1    2.02    1.85   0
  -1 -14  -1  121.12    1.69   0
  -1 -13  -1  110.92    1.35   0
   0 -21  -2    1.69    1.18   0
   0 -20  -2  159.43    2.07   0
   0 -14  -2   42.67    1.21   0
   1   9   3  232.33    1.54   0
   1  11   7  252.54    2.17   0
   2 -27  -3   -2.31    1.50   0
   2  12   5   54.31    1.59   0
   3  13   5   -1.36    2.32   0
   3  13   6   45.19    2.17   0
   3  13   7   14.14    2.36   0
   5  -4  -4   10.51    1.44   0
   5  11   1  186.31    3.13   0
   5  13   3  407.88    4.70   0
   5  14   5    2.04    3.72   0
   6 -11  -5   24.24    1.26   0
   6   8  -1  245.14    4.13   0
   6  10   0    2.69    3.11   0
   7  -2  -4    0.44    2.08   0
   7  10   0    7.30    3.55   0
   8  11   1   43.48    3.66   0
   9   2  -3   21.77    3.17   0
   9   5  -2  111.97    3.71   0
   9   7  -1    0.23    2.51   0
  -4 -21   4  146.87    2.63   0
  -4 -20   4   78.64    2.23   0
  -4 -18   4   86.05    2.70   0
  -4 -16   4   36.40    2.39   0
  -4 -15   4   26.72    2.15   0
  -4 -14   4  180.79    2.31   0
  -4  -9   5  594.19    3.37   0
  -4  -6   9   -1.41    1.65   0
  -4  -5   8   -0.08    1.24   0
  -3 -23   2  396.78    3.51   0
  -3 -22   2  150.59    2.54   0
  -3 -21   2   72.44    2.48   0
  -3 -12   2  252.08    2.42   0
  -3 -11   2   60.56    1.41   0
  -3  -6   3    2.41    0.91   0
  -3  -3   4  350.16    1.93   0
  -3  -1   5  121.46    1.13   0
  -3   0   6  257.98    1.60   0
  -3   0   9   -0.86    0.99   0
  -2   2   4 1358.45    2.15   0
  -1 -19  -1  127.76    1.78   0
  -1 -18  -1   56.29    1.43   0
  -1 -17  -1   20.39    1.58   0
  -1 -16  -1 1184.08    3.83   0
  -1 -15  -1  584.58    2.70   0
   0 -19  -2  816.15    3.29   0
   0 -18  -2  193.96    1.98   0
   0 -16  -2  347.11    2.17   0
   0 -15  -2   39.50    1.00   0
   0   7   3   14.54    0.43   0
   0   9   5    2.88    0.59   0
   2   3  -1 1904.27    3.61   0
   2   8   1  158.97    1.54   0
   3 -21  -4   44.49    1.14   0
   3   5  -1  142.96    1.60   0
   3  12   3  706.37    3.98   0
   4  12   2  108.32    2.48   0
   4  14   5   10.17    2.99   0
   4  14   6   46.20    3.44   0
   5   5  -2  128.55    2.26   0
   5  14   4  366.44    5.51   0
   6  -2  -4    7.01    2.03   0
   6  13   2    0.09    3.53   0
   7  -8  -5   52.81    2.16   0
   8  -8  -5   13.50    2.14   0
   8  -1  -4   25.50    3.48   0
   8   6  -2   87.47    3.75   0
   8  10   0   23.29    2.79   0
  -4 -23   5   14.13    2.55   0
  -4 -10   5  274.20    2.65   0
  -4  -7   6  104.37    1.66   0
  -4  -6   7    8.56    1.57   0
  -4  -6   8   42.30    1.94   0
  -3 -26   3   57.66    2.74   0
  -3 -20   2  231.06    2.67   0
  -3 -19   2  122.89    2.20   0
  -3 -17   2    8.01    2.16   0
  -3 -16   2  595.83    3.63   0
  -3 -15   2  159.57    2.35   0
  -3 -14   2  158.94    1.95   0
  -2 -26   1    4.37    1.96   0
  -2 -25   1  230.75    3.21   0
  -2  -3   2  900.56    2.33   0
  -2   0   3    4.07    0.39   0
  -2   4   6  173.43    0.82   0
  -1 -28   0   69.12    2.21   0
  -1   2   2 3284.61    1.88   0
   0 -28  -1   23.25    2.29   0
   1 -28  -2   85.53    1.98   0
   1   0  -1    2.13    0.20   0
   1   6   1 3620.97    4.55   0
   1   8   2  345.17    1.77   0
   1  11   5   17.17    0.96   0
   1  11   8   32.99    1.27   0
   2 -26  -3   14.67    1.26   0
   2   6   0  839.19    2.75   0
   2  12   4   44.00    1.74   0
   3   2  -2  315.00    1.81   0
   3   8   0   54.93    1.78   0
   3  13   4   26.25    1.85   0
   4   0  -3    5.88    0.95   0
   4   4  -2  460.28    2.79   0
   4   7  -1    7.47    1.41   0
   4  11   1  493.12    3.62   0
   5  10   0   27.86    1.96   0
   5  13   2  196.81    3.83   0
   6   3  -3   13.36    2.38   0
   6   6  -2   38.92    2.17   0
   6  12   1    8.48    2.70   0
   7  -1  -4   85.77    2.53   0
   7   9  -1   28.45    3.65   0
   7  12   1   71.31    3.24   0
   7  13   2   24.06    3.10   0
   9  -1  -4   12.58    2.34   0
   9   3  -3    3.15    2.47   0
   9   6  -2   43.66    3.40   0
  -4 -21   5    1.03    1.94   0
  -4 -20   5   92.57    2.99   0
  -4 -12   5  127.36    2.50   0
  -4 -11   5  119.47    1.89   0
  -4  -8   6   10.12    1.30   0
  -4  -7   7   35.86    1.79   0
  -4  -7   8   -0.55    1.72   0
  -4  -7   9   11.43    1.43   0
  -3 -25   3    5.10    1.98   0
  -3   0   7   -0.34    1.01   0
  -3   0   8  131.71    1.53   0
  -2 -24   1    9.24    1.77   0
  -2  -8   1 1209.74    3.20   0
  -1  -1   1   15.71    0.32   0
   1 -27  -2   23.57    1.90   0
   2  10   2  108.78    1.54   0
   2  13   6    4.26    1.75   0
   3  10   1  344.25    2.63   0
   3  14   6   48.42    2.52   0
   5  -3  -4  171.35    1.74   0
   5   2  -3   53.55    1.64   0
   5  12   1   35.42    2.30   0
   5  14   3  144.14    3.45   0
   5  15   5   48.36    3.74   0
   6  -9  -5   16.88    1.26   0
   6  11   0   32.93    2.60   0
   7  -7  -5   23.87    2.03   0
   7   0  -4   19.81    2.70   0
   7   4  -3   15.60    2.43   0
   7   7  -2  175.98    3.53   0
   7  11   0    7.13    2.87   0
   8   0  -4    5.93    2.56   0
   8   4  -3   14.09    2.76   0
   8   9  -1   76.14    3.26   0
   9   0  -4   39.54    3.22   0
  -4 -19   5   83.00    2.23   0
  -4 -18   5    2.80    1.79   0
  -4 -17   5   14.38    1.82   0
  -4 -16   5    5.35    1.63   0
  -4 -15   5   48.15    1.84   0
  -4 -14   5   39.97    1.76   0
  -4 -13   5  304.55    2.71   0
  -4 -10   6   92.32    2.14   0
  -4  -9   6   38.74    1.52   0
  -4  -9   9   25.49    2.02   0
  -4  -8   7   73.87    2.15   0
  -4  -8   8    9.50    1.75   0
  -4  -8   9   90.08    1.97   0
  -3 -24   3   42.27    2.22   0
  -3  -8   3    5.18    1.06   0
  -3  -4   4  898.45    2.83   0
  -3  -2   5   56.58    0.97   0
  -3  -1   9   30.43    1.27   0
  -2 -28   2   45.54    2.76   0
  -2 -23   1   11.09    1.65   0
  -2  -9   1 1326.02    3.45   0
  -2   4   8   27.27    0.67   0
  -1  -6   0 1823.00    3.04   0
   2  13   7  262.99    2.69   0
   3 -19  -4   33.48    0.84   0
   3 -13  -4   87.49    0.47   0
   3  14   5    8.05    1.84   0
   4  10   0   15.34    2.06   0
   4  13   2  243.52    3.35   0
   4  14   3   27.10    2.75   0
   5   6  -2   -0.89    1.64   0
   5  11   0   18.30    2.67   0
   5  15   4    0.75    2.86   0
   6   4  -3  119.50    2.91   0
   6   7  -2  535.11    4.32   0
   7  -6  -5   33.65    2.12   0
   7  14   2   -1.08    3.13   0
   8  -5  -5   -4.01    2.68   0
   8  10  -1   16.17    3.72   0
   9   4  -3    9.62    2.70   0
   9   7  -2    5.55    2.63   0
  -4 -21   6   10.72    2.01   0
  -4 -20   6   18.43    2.03   0
  -4 -19   6   29.13    2.43   0
  -4 -18   6  437.74    3.92   0
  -4 -12   6   32.11    2.03   0
  -4 -11   6    3.95    1.47   0
  -4 -10   9   69.85    2.32   0
  -4  -9   7  110.55    1.90   0
  -4  -9   8   16.54    2.04   0
  -3 -22   3   10.89    1.88   0
  -3 -21   3   -2.21    2.23   0
  -3  -9   3   31.34    1.24   0
  -3  -5   4  269.27    1.93   0
  -2 -27   2    8.92    1.96   0
  -2 -21   1   16.94    1.65   0
  -2 -10   1  294.65    1.87   0
  -1 -25   0  190.59    2.56   0
  -1 -24   0  278.00    3.12   0
   0 -26  -1   20.03    1.68   0
   1  11   4   63.35    1.25   0
   3 -17  -4   16.08    0.67   0
   3  14   4  283.91    3.26   0
   4   1  -3   20.16    1.36   0
   4  12   1  266.68    3.26   0
   4  15   5  186.92    3.30   0
   5 -14  -5   51.68    0.58   0
   5   9  -1  142.79    2.46   0
   5  14   2   52.91    2.50   0
   5  15   3    6.66    3.23   0
   6  -8  -5   19.59    1.06   0
   6   0  -4   -1.97    1.76   0
   6  12   0   56.01    3.17   0
   7   5  -3   32.32    2.45   0
   7  12   0   50.72    3.22   0
   8  12   0   58.86    3.22   0
   9   5  -3    3.05    3.41   0
  -4 -19   7   30.45    2.64   0
  -4 -18   7    3.35    2.41   0
  -4 -17   6   23.44    1.88   0
  -4 -16   6   11.54    1.77   0
  -4 -15   6    7.71    1.74   0
  -4 -14   6    0.81    1.53   0
  -4 -13   6   68.68    1.84   0
  -4 -12   7   27.90    2.19   0
  -4 -11   7   26.27    2.13   0
  -4 -11   8   35.07    2.30   0
  -4 -10   7   17.02    1.61   0
  -4 -10   8   26.39    1.69   0
  -3 -25   4   -3.14    2.03   0
  -3 -20   3   62.44    2.05   0
  -3 -19   3   97.86    2.49   0
  -3 -11   3 1306.97    4.29   0
  -3 -10   3  212.24    1.93   0
  -3  -3   5   95.09    1.40   0
  -3  -1   7    6.86    1.06   0
  -3  -1   8   16.08    1.24   0
  -2 -12   1  531.43    2.78   0
  -2 -11   1  155.16    1.58   0
  -2  -4   2  225.68    1.30   0
  -2   4   7    1.01    0.46   0
  -1 -23   0   39.81    2.17   0
   0   9   9   30.71    0.60   0
   0  10   6  111.10    0.97   0
   1 -25  -2   30.13    1.61   0
   1   4   0 2160.26    3.05   0
   1  10   3 1091.65    2.99   0
   1  12   6   72.30    1.39   0
   1  12   7   75.76    1.46   0
   2 -23  -3    2.11    1.32   0
   2   4  -1   72.10    1.06   0
   2   9   1  299.41    1.95   0
   2  12   3  767.65    3.29   0
   3 -15  -4  237.82    0.99   0
   3 -14  -4    1.07    0.40   0
   3   9   0  315.85    2.36   0
   3  11   1  267.44    2.75   0
   4  -5  -4  157.02    1.25   0
   4  15   4  204.24    3.22   0
   5 -13  -5  217.99    1.00   0
   5  13   1   50.81    2.38   0
   6  -7  -5   38.70    1.52   0
   7  15   2   79.57    4.76   0
   8  -4  -5   20.63    2.21   0
   8   2  -4   -0.48    3.22   0
   8   6  -3   82.47    4.14   0
   8  11  -1   10.64    3.72   0
   9  -4  -5   29.39    2.47   0
   9   2  -4   -3.81    3.07   0
   9   8  -2    1.60    2.69   0
  -4 -17   7   14.72    1.97   0
  -4 -16   7    1.48    1.83   0
  -4 -15   7   10.30    1.84   0
  -4 -15   8   10.48    1.92   0
  -4 -14   7    2.55    1.73   0
  -4 -14   8   -0.50    1.81   0
  -4 -13   7  242.88    2.77   0
  -4 -13   8    3.97    1.76   0
  -4 -12   8   32.50    1.85   0
  -3 -24   4   41.13    2.23   0
  -3 -23   4   92.24    2.82   0
  -3 -18   3  106.35    2.08   0
  -3 -16   3  157.94    2.14   0
  -3 -15   3  540.49    3.12   0
  -3 -14   3  111.88    1.78   0
  -3 -13   3   17.41    1.30   0
  -3 -12   3   13.10    1.25   0
  -3  -6   4  239.40    1.74   0
  -3  -2   6    1.37    1.12   0
  -3  -2   9    1.11    1.26   0
  -2 -25   2    1.71    1.81   0
  -2 -16   1   63.06    1.55   0
  -2   3   9    5.65    0.71   0
  -1 -28   1   11.57    1.98   0
  -1 -22   0  124.24    2.06   0
   0 -29   0   -1.93    2.27   0
   0 -24  -1    9.22    1.47   0
   1  12   5   86.79    1.38   0
   2 -22  -3  242.91    2.13   0
   2   0  -2  373.16    1.37   0
   2   7   0  888.81    2.85   0
   2  11   2  447.76    2.45   0
   3  15   5  166.47    2.84   0
   3  15   6    7.03    2.08   0
   4  11   0    3.38    2.07   0
   4  14   2  210.43    3.36   0
   4  15   3  142.36    3.25   0
   5  12   0   27.85    2.13   0
   5  16   4   40.77    3.04   0
   6   1  -4   12.39    1.93   0
   6   5  -3   34.62    1.97   0
   6  14   1  136.21    3.36   0
   6  15   2   -3.82    2.66   0
   6  16   3   12.55    3.95   0
   7  -4  -5   17.85    1.96   0
   7   2  -4    2.23    1.96   0
   7   6  -3   59.62    2.70   0
   7  13   0  122.89    3.62   0
   8  -3  -5   56.52    3.07   0
   8   9  -2   18.24    3.04   0
   9   6  -3    5.76    2.80   0
   9   9  -2    7.08    3.42   0
  -3 -24   5   29.62    2.59   0
  -3 -22   4   83.43    2.28   0
  -3  -4   5    8.69    1.24   0
  -2 -24   2   34.09    1.98   0
  -2  -5   2  598.00    2.03   0
  -1 -27   1    3.41    1.86   0
   0 -23  -1   34.55    1.61   0
   0   9   4  123.07    0.88   0
   1 -23  -2  281.01    2.33   0
   1   7   1  292.73    1.39   0
   1   9   2  627.55    2.24   0
   2 -21  -3  336.43    2.20   0
   2  14   6  229.09    2.45   0
   3   7  -1 2162.12    5.05   0
   3  13   2   75.66    1.81   0
   3  14   3   55.18    1.76   0
   4   2  -3  122.86    1.54   0
   4   6  -2  236.43    2.22   0
   4   9  -1   10.76    1.98   0
   4  13   1  288.05    3.31   0
   4  16   5   53.79    2.49   0
   5 -12  -5   52.48    0.68   0
   5  -1  -4   29.01    1.19   0
   5   4  -3   40.92    1.68   0
   5  16   3   21.77    3.35   0
   6  -6  -5   24.27    1.39   0
   6  11  -1   16.94    2.35   0
   6  13   0    3.53    2.29   0
   7  15   1   30.29    3.90   0
   8   3  -4   14.84    2.67   0
   8   7  -3    5.82    3.59   0
   8  12  -1   78.92    4.27   0
   9  -2  -5   16.96    3.51   0
   9   3  -4   -2.35    2.70   0
  -3 -23   5   -2.17    2.46   0
  -3 -20   4  243.48    2.79   0
  -3  -8   4  267.23    1.97   0
  -3  -3   9   14.95    1.14   0
  -3  -2   7  118.97    1.36   0
  -2 -26   3   12.77    2.46   0
  -2   1   4  194.57    0.94   0
  -1 -26   1    4.23    1.79   0
  -1 -19   0  357.61    2.55   0
   0  -6  -1  641.64    1.45   0
   0  10   8   51.42    0.74   0
   1 -22  -2   36.32    1.64   0
   1  12   8    4.44    0.96   0
   2  14   7   49.78    1.49   0
   3  -1  -3  808.01    2.32   0
   3   4  -2  514.27    2.45   0
   3  15   4   77.89    2.00   0
   4  16   4    6.65    2.01   0
   5   8  -2  179.27    2.47   0
   6  -5  -5   68.77    1.65   0
   6  16   2  110.33    3.54   0
   7  -3  -5    8.96    1.55   0
   7   7  -3    9.05    2.30   0
   7  12  -1  313.62    4.34   0
   8  -2  -5   13.82    2.18   0
   8   4  -4   -2.11    3.20   0
   9  -1  -5    2.34    3.21   0
   9   4  -4   64.69    4.08   0
  -3 -22   5    6.16    1.97   0
  -3 -21   5   15.10    2.44   0
  -3 -18   4   50.29    1.86   0
  -3 -17   4   15.62    2.06   0
  -3 -16   4  398.91    3.25   0
  -3 -10   4   19.85    1.66   0
  -3  -9   4   24.42    1.20   0
  -3  -5   5  592.16    2.50   0
  -3  -4   9   50.85    1.76   0
  -3  -3   8  127.43    1.80   0
  -2 -20   2  274.19    2.95   0
  -2  -6   2  171.51    1.29   0
  -1 -25   1   52.57    2.04   0
  -1 -18   0  177.66    1.96   0
  -1 -17   0  177.51    2.14   0
  -1 -10   0   69.63    1.26   0
  -1  -9   0 1419.11    3.10   0
  -1  -2   1 4268.31    3.51   0
   0 -27   0    2.44    1.75   0
   0 -21  -1   24.46    1.41   0
   0   8   3 3466.32    3.57   0
   0  10   5  261.59    1.22   0
   2 -20  -3  104.33    1.30   0
   2  10   1  646.24    2.73   0
   2  13   3   63.98    1.66   0
   3 -26  -3   52.53    1.84   0
   3  12   1  944.46    4.01   0
   4  12   0  285.54    3.18   0
   4  15   2  108.24    3.06   0
   5   0  -4  587.20    2.92   0
   5   5  -3    5.98    1.49   0
   5  11  -1  117.37    2.42   0
   5  13   0    7.06    2.00   0
   5  17   4   26.75    2.88   0
   6  12  -1   98.43    2.79   0
   6  14   0   87.35    3.55   0
   8  -1  -5   10.64    2.18   0
   8  13  -1  112.45    4.65   0
  -3 -22   6   10.30    2.50   0
  -3 -20   5  124.50    2.50   0
  -3 -15   4  270.16    2.51   0
  -3 -12   4  174.20    1.94   0
  -3 -11   4   30.55    1.31   0
  -3  -6   5  120.76    1.45   0
  -3  -5   9    5.54    1.55   0
  -3  -4   6  262.53    1.98   0
  -3  -3   7    4.69    0.95   0
  -2 -19   2  122.65    2.04   0
  -2  -7   2  614.55    2.25   0
  -2  -2   3  343.38    1.39   0
  -1 -28   2   97.64    2.53   0
  -1 -24   1    7.43    1.65   0
  -1 -16   0  170.49    1.78   0
  -1 -13   0    6.79    1.21   0
  -1 -12   0  208.29    1.56   0
   0 -26   0   33.11    2.26   0
   0 -20  -1    2.87    1.20   0
   0 -19  -1  344.05    2.49   0
   1 -20  -2  106.84    1.82   0
   1  11   3  826.36    2.68   0
   2 -27  -2   -0.70    1.42   0
   2 -19  -3   41.34    1.17   0
   2  14   4   21.82    1.28   0
   3   8  -1 1122.97    3.98   0
   3  14   2  149.20    2.41   0
   3  15   3  178.47    2.72   0
   3  16   5  273.33    3.17   0
   3  16   6  223.63    3.06   0
   4  -3  -4   44.33    0.99   0
   4   3  -3  247.76    1.95   0
   4   7  -2   28.24    1.44   0
   4  10  -1  616.75    3.51   0
   4  14   1  331.81    3.44   0
   4  16   3   -1.85    2.05   0
   4  17   5    6.91    2.59   0
   5   9  -2  113.27    2.71   0
   5  15   1    9.14    2.17   0
   5  17   3   68.19    2.96   0
   6  -4  -5    7.07    1.55   0
   6   3  -4  215.49    2.80   0
   6   7  -3   17.31    1.98   0
   6  17   2   68.20    3.79   0
   7   8  -3  141.33    3.06   0
   7  11  -2   -0.53    3.26   0
   7  15   0   98.12    4.37   0
   8   0  -5    6.05    2.66   0
   8   5  -4  122.73    3.27   0
   9   0  -5   -2.47    2.55   0
   9   5  -4   97.11    3.64   0
  -3 -21   6   -4.35    1.99   0
  -3 -20   6   26.54    2.47   0
  -3 -19   5  208.50    2.69   0
  -3 -18   5   19.22    1.82   0
  -3  -7   5   16.62    1.09   0
  -3  -6   9   15.24    1.66   0
  -3  -5   6    4.49    1.39   0
  -3  -4   7   36.37    1.55   0
  -3  -4   8   25.58    1.28   0
  -2 -26   4   76.56    2.48   0
  -2 -18   2  403.92    2.88   0
  -2 -17   2  104.52    1.77   0
  -2  -8   2  132.73    1.31   0
  -2   2   9   52.43    1.05   0
  -1 -27   2   22.05    2.10   0
   0 -25   0    4.74    2.05   0
   0 -18  -1   46.59    1.54   0
   0  -7  -1  349.31    1.16   0
   1 -19  -2   58.27    1.45   0
   1   1  -1   12.16    0.30   0
   2   1  -2   42.22    0.75   0
   2  15   6   90.82    1.88   0
   3  16   4  146.15    2.60   0
   4  17   4   -0.26    1.96   0
   5   6  -3   27.12    2.13   0
   5  12  -1   33.66    2.53   0
   5  18   4  111.28    3.78   0
   6  13  -1   17.84    2.22   0
   7  -1  -5   85.23    2.03   0
   7   5  -4   14.30    2.59   0
   8   9  -3    2.04    2.75   0
   8  14  -1    3.51    3.95   0
  -3 -20   7   33.92    2.18   0
  -3 -19   6   29.73    1.93   0
  -3 -19   7  109.93    2.90   0
  -3 -18   6    7.14    2.26   0
  -3 -17   5   27.05    1.68   0
  -3 -16   5    8.99    1.61   0
  -3 -15   5  611.87    3.78   0
  -3 -14   5   -0.59    1.95   0
  -3 -10   5    4.88    1.62   0
  -3  -9   5   70.72    1.51   0
  -3  -8   5   38.50    1.30   0
  -3  -7   9    0.89    1.67   0
  -3  -6   6  285.92    2.28   0
  -3  -5   7   13.12    1.55   0
  -3  -5   8   50.68    1.64   0
  -2 -25   4   20.40    2.09   0
  -2 -22   3  254.65    2.89   0
  -2 -16   2   71.47    1.57   0
  -2 -15   2  163.68    1.85   0
  -2 -14   2  231.50    2.28   0
  -2 -13   2  139.25    2.00   0
  -2 -12   2  332.12    2.36   0
  -2 -11   2  258.49    2.15   0
  -2 -10   2   71.13    1.27   0
  -2  -9   2  286.89    1.79   0
  -2  -3   3  121.36    1.10   0
  -2   0   4  832.56    1.98   0
  -2   3   7   44.69    0.78   0
  -1 -26   2   69.75    2.15   0
  -1   7   8    4.61    0.35   0
   0 -17  -1  127.37    1.49   0
   1 -18  -2   69.30    1.43   0
   1  10   2 1045.28    2.83   0
   2 -17  -3  286.49    1.68   0
   2  15   5   27.75    1.64   0
   3   0  -3    0.94    0.61   0
   3   5  -2  154.87    1.49   0
   3  11   0  407.20    2.65   0
   3  13   1   26.76    1.52   0
   4   4  -3    9.75    1.44   0
   4  13   0  480.57    3.74   0
   4  16   2  120.89    2.88   0
   5  16   1   22.68    2.72   0
   5  17   2  189.48    3.84   0
   6  -3  -5   32.15    1.33   0
   6   4  -4   66.03    2.41   0
   6   8  -3   52.67    2.27   0
   7   0  -5   -2.67    2.15   0
   7   9  -3   16.57    2.36   0
   7  12  -2  145.51    3.94   0
   7  14  -1   -3.66    2.56   0
   7  16   0   10.56    3.56   0
   7  17   1   69.64    3.37   0
   8 -10  -6    9.20    1.60   0
   8   6  -4   21.83    2.71   0
   9   2  -5    4.67    3.40   0
  -3 -18   7   11.53    1.96   0
  -3 -17   6    3.51    1.72   0
  -3 -17   7    4.50    2.26   0
  -3 -16   6  108.37    2.66   0
  -3 -13   5   81.89    1.79   0
  -3 -12   5  172.76    2.08   0
  -3 -12   9   77.38    2.53   0
  -3 -11   5  222.04    2.15   0
  -3 -11   9    2.50    1.99   0
  -3 -10   9   11.27    2.01   0
  -3  -9   9   11.17    1.54   0
  -3  -8   9   62.60    1.81   0
  -3  -7   6  150.38    1.91   0
  -3  -7   8  277.72    2.65   0
  -3  -6   7  113.57    1.99   0
  -3  -6   8    1.98    1.25   0
  -2 -24   4   -2.75    1.94   0
  -2 -23   4   92.68    2.77   0
  -2 -21   3  337.29    2.98   0
  -2 -20   3  105.41    2.59   0
  -1 -21   1   30.80    1.66   0
  -1  -3   1 2525.59    2.92   0
  -1   4   3 1642.76    0.85   0
  -1   6   9  107.01    0.82   0
   0 -24   0    5.95    1.63   0
   1 -17  -2    4.28    1.22   0
   1   8   1  876.54    2.34   0
   2 -25  -2    1.09    1.65   0
   2  14   3  107.74    1.81   0
   3   9  -1    7.94    1.61   0
   4  -2  -4  243.58    1.60   0
   4   8  -2  157.74    2.01   0
   4  11  -1  217.40    2.39   0
   4  17   3  104.74    2.56   0
   4  18   5   24.19    2.60   0
   5  -8  -5    8.26    0.70   0
   5   2  -4  319.31    2.57   0
   5  10  -2   14.31    1.68   0
   5  18   3    1.70    2.34   0
   6  -2  -5    7.35    1.64   0
   6  17   1   65.78    2.88   0
   6  18   2    9.12    2.75   0
   7   6  -4    5.95    2.52   0
   8  -9  -6   43.34    1.80   0
   8  -8  -6   10.02    1.66   0
   8   2  -5   18.59    2.65   0
   8  10  -3  104.53    3.60   0
   8  13  -2   46.03    3.94   0
   8  15  -1   14.00    4.05   0
   9   7  -4    1.20    3.21   0
  -3 -16   7  105.44    2.27   0
  -3 -16   8   11.43    1.85   0
  -3 -15   6  150.08    2.25   0
  -3 -15   7  107.55    2.64   0
  -3 -15   8   30.96    1.99   0
  -3 -14   6    9.49    1.59   0
  -3 -14   7   31.86    2.30   0
  -3 -14   8    8.75    2.16   0
  -3 -13   6   53.12    2.10   0
  -3 -13   8   82.28    2.45   0
  -3 -12   6   32.20    2.00   0
  -3 -12   8    2.17    2.03   0
  -3 -11   6    5.33    1.92   0
  -3 -10   6   17.88    1.74   0
  -3 -10   8  114.28    2.34   0
  -3  -9   6    7.39    1.21   0
  -3  -9   8    1.18    1.97   0
  -3  -8   6  154.19    1.79   0
  -3  -8   7  108.98    2.11   0
  -3  -8   8    5.35    1.35   0
  -3  -7   7    2.82    1.27   0
  -2 -24   5   67.36    2.73   0
  -2 -22   4  184.18    3.11   0
  -2 -19   3   33.56    1.66   0
  -2   1   9   14.83    1.10   0
  -1 -27   3   11.03    1.90   0
  -1 -24   2  441.50    3.71   0
   0 -23   0    1.46    1.49   0
   0 -13  -1   40.36    1.12   0
   0 -12  -1   14.18    0.98   0
   0 -11  -1 2481.52    3.95   0
   0  -9  -1 1026.56    2.25   0
   0  11   7   38.42    0.70   0
   1 -28   0   68.30    2.55   0
   1 -24  -1    7.28    2.01   0
   1 -16  -2   14.19    1.14   0
   1  13   8   67.36    1.18   0
   2   6  -1   74.86    0.97   0
   2   9   0    5.73    0.91   0
   2  13   2    5.82    1.05   0
   2  15   4  100.46    1.60   0
   3  15   2  323.37    2.68   0
   3  17   5   14.32    1.63   0
   3  17   6   28.97    1.83   0
   4  18   4  140.62    2.76   0
   5  -7  -5   51.97    0.98   0
   5   7  -3   74.86    1.82   0
   5  15   0    6.72    2.00   0
   6   5  -4    0.96    2.05   0
   6   9  -3   46.06    2.21   0
   7  10  -3   23.60    2.49   0
   7  13  -2   -1.82    3.16   0
   8  -7  -6    0.79    1.74   0
   9   3  -5   56.36    3.03   0
  -3 -13   7   35.88    1.85   0
  -3 -12   7  200.79    2.48   0
  -3 -11   7   31.09    1.73   0
  -3 -11   8    3.92    1.56   0
  -3 -10   7    9.68    1.59   0
  -3  -9   7  187.13    2.16   0
  -2 -23   5   -5.34    2.42   0
  -2 -21   4  313.66    3.37   0
  -2 -17   3  278.63    2.76   0
  -2   2   6   72.06    0.84   0
  -1 -26   3    7.98    1.93   0
  -1 -19   1   73.62    1.74   0
  -1 -18   1   35.00    1.88   0
   0 -26   1   18.08    1.86   0
   0 -22   0  392.44    2.81   0
   1 -15  -2    1.97    0.98   0
   3 -23  -3   50.06    1.45   0
   3   1  -3  827.14    2.41   0
   3   6  -2   62.66    1.23   0
   3  12   0    9.24    1.31   0
   3  14   1  114.71    2.26   0
   3  17   4   79.29    1.92   0
   4   5  -3  389.04    2.42   0
   4   9  -2  376.44    2.71   0
   4  12  -1   29.71    2.14   0
   4  14   0   36.65    1.74   0
   4  17   2   14.41    2.46   0
   4  18   3  138.22    3.02   0
   5   3  -4  167.57    2.20   0
   5  11  -2    5.87    1.77   0
   5  19   3    2.59    3.02   0
   6  -1  -5   -2.00    1.18   0
   6  15  -1  228.43    4.05   0
   6  18   1    6.15    3.13   0
   6  19   2   40.45    3.98   0
   7   2  -5    4.66    2.42   0
   8  -6  -6    4.54    1.55   0
   8  -5  -6  112.38    2.50   0
   8  14  -2    7.13    2.92   0
   9   4  -5   23.98    2.78   0
  -2 -23   6   22.74    2.09   0
  -2 -22   5   15.91    1.96   0
  -2 -20   4  208.29    2.61   0
  -2 -16   3   26.77    1.39   0
  -2 -15   3   11.60    1.64   0
  -2  -5   3   38.79    0.84   0
  -2  -1   4  180.52    1.07   0
  -2   0   9    2.41    1.08   0
  -2   1   5  582.81    1.66   0
  -1 -22   2   42.64    2.39   0
  -1 -17   1  252.19    2.39   0
   0 -28   2    4.22    1.99   0
   0 -25   1   28.77    2.31   0
   0 -21   0    7.00    1.75   0
   0   7   2   53.37    0.58   0
   1 -27   0   32.10    1.89   0
   1 -23  -1    2.27    1.35   0
   1 -14  -2 1092.85    2.78   0
   1  14   6   14.56    1.06   0
   2 -23  -2   17.63    1.55   0
   2  12   1  742.36    3.12   0
   2  16   5  299.87    2.51   0
   2  16   6   30.49    1.34   0
   3  10  -1   44.59    1.84   0
   5   8  -3   50.93    1.77   0
   6   0  -5    1.36    1.67   0
   6   6  -4  123.56    2.30   0
   6  10  -3   15.22    2.04   0
   6  17   0    9.71    2.42   0
   7  11  -3    7.35    2.41   0
   7  16  -1   88.18    3.25   0
   8  -4  -6    8.44    1.98   0
   8  12  -3   27.77    2.98   0
  -2 -22   6  101.23    2.44   0
  -2 -21   5  118.32    2.42   0
  -2 -19   4   -0.39    1.61   0
  -2 -14   3   40.49    1.40   0
  -2  -7   3 1857.87    3.94   0
  -2  -6   3 1029.08    2.80   0
  -2   1   8  110.32    1.30   0
  -1 -21   2  195.16    2.88   0
  -1   1   2   26.91    0.30   0
   0 -27   2   14.46    2.50   0
   0 -20   0  303.77    2.65   0
   1 -26   0   36.38    2.21   0
   1 -22  -1   57.25    1.88   0
   1 -13  -2  561.73    1.87   0
   1 -12  -2    8.79    0.69   0
   1  11   2  251.11    1.62   0
   1  14   5  553.09    2.44   0
   2  -8  -3  226.43    0.48   0
   2   7  -1 1258.50    3.23   0
   2  16   7   12.02    1.38   0
   3 -27  -2   96.64    2.15   0
   3 -22  -3    9.88    1.25   0
   3  17   3  101.08    2.05   0
   3  18   6    2.00    1.87   0
   4   0  -4  184.33    1.66   0
   4   6  -3   28.32    1.68   0
   4  15   0   22.95    2.33   0
   4  19   4  191.86    2.98   0
   5  -5  -5   89.64    1.22   0
   5   4  -4   11.87    1.33   0
   5  18   1    1.96    2.72   0
   7 -12  -6    6.21    0.90   0
   7 -10  -6    0.79    0.97   0
   7   3  -5   13.05    1.81   0
   7  18   0    5.76    2.77   0
   8  -3  -6   -0.74    2.15   0
   8  15  -2    2.29    2.99   0
  -2 -21   6  326.86    3.38   0
  -2 -20   5   12.58    1.85   0
  -2 -18   4  239.26    2.54   0
  -2 -17   4   93.55    2.30   0
  -2 -12   3   40.18    1.32   0
  -2 -10   3   94.83    1.39   0
  -2  -9   3  364.30    2.03   0
  -2  -2   4 1324.80    2.72   0
  -2  -1   9   17.44    1.34   0
  -1 -20   2  106.40    2.48   0
   0 -19   0    2.82    1.59   0
   2 -22  -2  276.45    2.36   0
   2 -11  -3 1679.26    2.21   0
   2  14   2  881.98    3.35   0
   3   7  -2  593.12    2.64   0
   3  13   0    8.18    1.34   0
   3  15   1  229.21    2.33   0
   3  18   4   26.41    2.02   0
   4  10  -2   13.21    1.44   0
   4  18   2   60.25    2.21   0
   5  -4  -5   13.04    1.08   0
   5   9  -3  610.00    3.64   0
   5  20   3   32.81    2.58   0
   6   1  -5   -0.63    1.23   0
   6   7  -4  432.64    3.46   0
   6  14  -2   20.41    2.19   0
   6  19   1   46.39    2.87   0
   7 -13  -6    4.30    0.67   0
   7  -8  -6   -1.26    1.19   0
   7  -7  -6   -1.65    1.35   0
   7   4  -5   13.73    2.46   0
   7   9  -4   22.08    2.90   0
   7  17  -1   61.04    3.03   0
   8  10  -4   27.72    3.32   0
   8  13  -3  103.26    3.51   0
  -2 -20   6   83.73    2.34   0
  -2 -20   7   -3.21    1.90   0
  -2 -19   5    7.35    1.77   0
  -2 -19   6   68.37    2.56   0
  -2 -18   5   -2.25    2.25   0
  -2 -16   4   71.37    1.76   0
  -2  -2   9   51.12    1.52   0
  -2   0   5    1.31    0.50   0
  -2   1   6  519.27    1.84   0
  -2   1   7  144.88    1.29   0
  -1 -24   4   98.13    2.87   0
  -1 -22   3   45.07    2.37   0
  -1 -13   1 1526.05    3.90   0
  -1 -12   1    3.65    1.26   0
  -1  -6   1 2035.54    3.19   0
   1 -25   0  181.36    2.73   0
   2 -26  -1    3.67    1.52   0
   2   3  -2  927.42    2.28   0
   3  11  -1 1875.21    4.99   0
   4 -19  -4    1.79    0.86   0
   4   1  -4  221.32    1.84   0
   4   7  -3   51.59    1.84   0
   5  -3  -5  108.66    1.46   0
   5   5  -4   43.86    1.55   0
   5  13  -2   95.28    2.76   0
   5  17   0  275.62    3.31   0
   6   2  -5    6.76    1.83   0
   7  -6  -6   25.23    1.43   0
   7  -5  -6   19.10    1.50   0
   8   6  -5   36.59    2.43   0
  -2 -19   7   33.87    2.06   0
  -2 -18   6   31.37    2.35   0
  -2 -18   7    8.19    2.48   0
  -2 -17   5   94.42    1.98   0
  -2 -17   8    9.54    2.37   0
  -2 -15   4  109.63    1.88   0
  -2 -14   4   22.38    1.83   0
  -2  -3   9    6.01    1.39   0
  -2   0   8    1.35    0.80   0
  -1 -25   5   74.28    2.48   0
  -1  -8   1 1562.26    3.14   0
   0 -25   2   19.39    2.24   0
   0 -22   1   19.35    1.99   0
   0 -18   0 1103.94    3.78   0
   1 -27   1  143.63    2.91   0
   1 -20  -1   48.67    1.62   0
   1  14   4  273.40    1.67   0
   2 -21  -2    3.90    1.07   0
   2  11   0   79.28    1.53   0
   2  13   1 1270.00    3.82   0
   2  16   3  730.72    3.34   0
   2  17   5  243.77    2.36   0
   2  17   6   50.83    1.64   0
   3   3  -3    9.08    0.80   0
   3   8  -2  263.30    1.98   0
   3  17   2    7.43    1.49   0
   3  18   3   73.86    2.21   0
   4  16   0  396.74    3.30   0
   4  20   4    1.03    1.95   0
   5  10  -3  261.07    2.68   0
   6 -20  -5    1.41    0.51   0
   6   8  -4   15.74    1.88   0
   6  12  -3  442.49    3.91   0
   6  15  -2   97.34    3.33   0
   6  17  -1   25.97    2.49   0
   6  19   0  159.20    3.86   0
   6  20   1   26.23    2.74   0
   7  -4  -6   39.01    1.75   0
   7   5  -5   27.94    2.01   0
   7  10  -4   29.32    2.26   0
   7  18  -1   12.62    2.64   0
   8   0  -6   25.44    2.27   0
   8   7  -5   47.12    3.06   0
  -2 -17   6   57.52    2.00   0
  -2 -17   7   32.43    1.86   0
  -2 -16   5    0.42    1.51   0
  -2 -16   8    7.95    1.81   0
  -2 -15   5  215.69    2.67   0
  -2 -13   4   21.87    1.30   0
  -2 -12   4    3.59    1.17   0
  -2 -12   9  132.29    2.71   0
  -2  -5   4  169.57    1.56   0
  -2  -4   4  248.64    1.46   0
  -2  -1   5  614.40    1.95   0
  -2  -1   8  135.64    1.66   0
  -2   0   6  125.13    1.23   0
  -2   0   7    0.02    0.95   0
  -1 -24   5   56.05    2.32   0
  -1 -23   4  172.25    2.65   0
  -1 -21   3    3.58    1.57   0
  -1 -17   2    7.00    1.76   0
   0 -26   3   20.09    2.44   0
   0 -17   0    1.86    1.07   0
   1   7   0   25.36    0.60   0
   1  10   1  590.71    2.16   0
   1  12   2  397.87    1.98   0
   1  15   6    6.17    1.00   0
   2 -28   0   60.28    2.17   0
   2   8  -1 1184.60    3.17   0
   2  17   4  286.69    2.39   0
   3 -25  -2   10.47    1.83   0
   3 -20  -3   66.26    1.41   0
   3  14   0   32.17    1.47   0
   3  19   4   62.90    2.20   0
   3  19   5   19.84    1.66   0
   4   2  -4  261.68    2.02   0
   4  19   2  135.75    2.60   0
   4  20   3  110.87    2.90   0
   5   6  -4   29.22    1.53   0
   5  14  -2  193.50    3.14   0
   5  16  -1    3.20    1.91   0
   5  18   0    2.52    2.05   0
   6   3  -5   23.72    1.50   0
   7 -14  -6    2.89    0.44   0
   7  -3  -6   50.68    1.82   0
   7  14  -3    5.41    2.38   0
   8   1  -6   20.07    2.49   0
   8  12  -4    5.54    3.53   0
   8  15  -3   29.32    3.65   0
  -2 -16   6   88.70    2.06   0
  -2 -16   7   28.27    1.80   0
  -2 -15   6  210.45    2.74   0
  -2 -15   7  269.33    3.09   0
  -2 -15   8   63.43    2.07   0
  -2 -14   5    1.61    1.45   0
  -2 -14   8   -1.20    2.16   0
  -2 -11   4   59.64    1.36   0
  -2 -11   9    8.31    1.68   0
  -2 -10   4   44.63    1.24   0
  -2 -10   9    0.91    1.61   0
  -2  -9   4  262.54    1.89   0
  -2  -9   9    0.05    1.95   0
  -2  -8   4  155.90    1.53   0
  -2  -8   9    7.19    1.81   0
  -2  -7   4  473.82    2.18   0
  -2  -7   9   57.00    1.99   0
  -2  -6   4    2.16    0.83   0
  -2  -6   9  133.20    2.17   0
  -2  -5   9   -0.84    1.29   0
  -2  -2   5    9.36    0.92   0
  -2  -2   8   29.87    1.33   0
  -1 -23   5   34.61    2.13   0
  -1 -23   6   18.59    2.80   0
  -1 -22   4   95.28    2.27   0
  -1 -20   3    4.00    1.54   0
   0 -24   2   53.07    1.95   0
   0 -16   0  763.52    2.95   0
   1 -28   2    3.85    2.46   0
   1 -26   1    6.87    1.78   0
   1 -19  -1   71.79    1.36   0
   1  14   8   -0.10    0.68   0
   1  15   5  152.63    1.52   0
   2 -20  -2  266.13    1.97   0
   2   4  -2  208.53    1.23   0
   3   4  -3  419.17    2.13   0
   3  12  -1  339.79    2.46   0
   4 -24  -3  209.29    2.22   0
   4  17   0  181.33    2.99   0
   5  -1  -5  240.61    1.94   0
   5  11  -3    7.24    1.75   0
   5  20   1  163.29    3.62   0
   5  21   2   39.35    3.20   0
   6  18  -1  106.57    2.92   0
   7  -2  -6   24.42    1.38   0
   7  11  -4    7.43    2.17   0
   8   2  -6   20.05    2.49   0
  -2 -14   6   30.45    1.66   0
  -2 -14   7   56.65    1.88   0
  -2 -13   5   13.62    1.47   0
  -2 -13   8   26.35    1.79   0
  -2 -12   5   67.73    1.97   0
  -2 -12   8    8.35    2.10   0
  -2 -11   8    8.55    1.93   0
  -2  -3   5   12.12    1.08   0
  -2  -3   8  238.91    2.09   0
  -2  -1   6  509.99    2.12   0
  -2  -1   7  151.40    1.56   0
  -1 -22   5  106.27    2.47   0
  -1 -22   6   11.39    2.42   0
  -1 -19   3    0.20    1.47   0
  -1 -15   2    0.90    1.48   0
   0 -25   3    3.86    1.84   0
   0 -23   2  228.24    2.58   0
   0 -20   1    8.88    1.34   0
   0 -15   0   -1.59    0.98   0
   0   5   1 2511.41    2.34   0
   0   8   2   12.63    0.51   0
   0  12   6  133.80    0.84   0
   1 -18  -1   33.48    1.40   0
   1   3  -1 2736.38    3.03   0
   1  15   7    7.97    0.95   0
   2 -27   0   -1.47    1.73   0
   2 -24  -1   12.15    1.43   0
   2  12   0  385.30    2.36   0
   2  14   1  104.78    1.52   0
   3 -24  -2    4.74    1.68   0
   3  15   0  270.62    2.72   0
   3  18   2    2.79    1.49   0
   3  19   3   83.10    2.26   0
   4  15  -1  437.09    3.30   0
   4  20   2    3.03    2.31   0
   5   0  -5   -2.39    1.33   0
   5   7  -4   30.51    1.56   0
   5  19   0   42.98    2.83   0
   6  10  -4    7.04    1.81   0
   6  20   0   64.46    2.85   0
   7  -1  -6   11.14    1.35   0
   7  12  -4   15.48    2.83   0
   8   3  -6    0.61    2.35   0
   8  13  -4    3.84    2.66   0
  -2 -13   6  232.43    2.40   0
  -2 -13   7   -4.25    1.52   0
  -2 -12   6   -1.60    1.85   0
  -2 -12   7  153.92    2.21   0
  -2 -11   5  612.50    3.03   0
  -2 -11   7   12.28    2.01   0
  -2 -10   5  953.56    3.55   0
  -2 -10   8   10.75    1.54   0
  -2  -9   5   78.38    1.79   0
  -2  -9   8   13.50    1.82   0
  -2  -8   8   17.51    1.97   0
  -2  -7   8   49.68    2.00   0
  -2  -6   8    7.88    1.77   0
  -2  -5   5    4.70    1.16   0
  -2  -5   8   18.42    1.59   0
  -2  -4   5   60.06    1.25   0
  -2  -4   8   33.29    1.23   0
  -2  -2   6   65.70    1.23   0
  -2  -2   7   41.61    1.31   0
  -1 -21   6  121.03    2.92   0
  -1 -20   4   42.93    1.95   0
  -1 -18   3   40.75    1.66   0
  -1 -14   2 1083.63    3.56   0
  -1   0   2  617.36    1.16   0
  -1   6   8   23.17    0.64   0
  -1   7   7   99.58    0.59   0
   0 -25   4    2.54    2.37   0
   0 -24   3    4.19    2.26   0
   0 -22   2  156.62    2.76   0
   0 -19   1  349.67    2.81   0
   0 -14   0 1084.04    3.27   0
   0  10   3  346.60    1.21   0
   1 -27   2   57.37    2.26   0
   1 -25   1   16.85    1.82   0
   1  14   3  318.93    1.76   0
   1  15   4  120.39    1.46   0
   2 -19  -2  120.12    1.45   0
   2   9  -1 1342.70    3.47   0
   2  18   5   10.08    1.18   0
   2  18   6   13.20    1.48   0
   3 -27  -1    5.09    2.03   0
   3  13  -1   58.60    1.90   0
   3  17   1   99.03    1.94   0
   3  20   5    1.09    1.89   0
   4   9  -3  326.47    2.50   0
   4  13  -2   97.24    2.30   0
   4  19   1   27.61    1.86   0
   4  21   3   30.45    2.05   0
   5   8  -4  132.41    2.47   0
   5  15  -2    2.92    1.91   0
   6  14  -3   42.75    2.37   0
   7   0  -6   44.92    1.61   0
   8  10  -5   42.69    3.09   0
   8  14  -4    6.33    3.17   0
  -2 -11   6   33.70    1.56   0
  -2 -10   6   17.32    1.35   0
  -2 -10   7  202.35    2.30   0
  -2  -9   6   31.02    1.66   0
  -2  -9   7    9.85    1.78   0
  -2  -8   5   46.01    1.29   0
  -2  -8   7   56.03    1.83   0
  -2  -7   5  468.30    2.36   0
  -2  -6   5  377.87    2.06   0
  -2  -3   6  286.33    1.76   0
  -2  -3   7   48.58    1.18   0
  -1 -20   7   52.56    2.65   0
  -1 -19   4   18.78    1.67   0
  -1 -17   3 1083.72    4.14   0
  -1 -13   2  550.41    2.55   0
  -1   4   9    4.39    0.85   0
   0 -13   0    7.05    1.18   0
   0  12   7  109.73    0.65   0
   1 -21   0  379.00    2.82   0
   1 -17  -1  263.22    1.83   0
   1   8   0  495.68    1.76   0
   1  13   2   40.27    1.16   0
   2 -26   0    1.99    1.69   0
   2   5  -2  616.51    2.06   0
   2  18   4  102.34    1.62   0
   3 -23  -2  396.44    2.84   0
   3   5  -3  867.02    2.85   0
   3  10  -2    0.88    1.16   0
   4 -23  -3    0.61    1.08   0
   4   4  -4  525.72    2.55   0
   4  16  -1  340.84    3.06   0
   5  18  -1    3.75    2.04   0
   5  20   0   -0.58    2.66   0
   5  21   1  199.59    3.32   0
   6 -19  -5   19.10    0.77   0
   6  15  -3    1.99    2.70   0
   7   1  -6    8.64    1.54   0
   7  13  -4   22.01    2.37   0
   8   5  -6  115.11    3.11   0
  -2  -8   6   46.26    1.34   0
  -2  -7   6    1.04    1.08   0
  -2  -7   7   12.49    1.30   0
  -2  -6   6    6.88    1.01   0
  -2  -6   7  327.47    2.31   0
  -2  -5   6    4.52    0.94   0
  -1 -20   6   -1.91    1.87   0
  -1 -19   7   19.18    2.40   0
  -1 -18   4   89.77    1.97   0
  -1 -16   3   71.71    1.56   0
  -1 -12   2    6.37    1.01   0
   0 -24   4  175.44    2.79   0
   0 -23   3    4.52    1.73   0
   0 -21   2    0.04    1.54   0
   0 -12   0  483.30    2.11   0
   1 -16  -1  570.55    2.56   0
   1   4  -1 1023.73    2.05   0
   1  16   5   18.70    1.08   0
   2 -22  -1  340.35    2.76   0
   2  10  -1  285.18    2.02   0
   3 -26  -1    9.95    2.03   0
   3  16   0  134.41    2.01   0
   3  18   1  332.49    3.11   0
   3  19   2  721.31    3.86   0
   3  20   3   13.95    1.56   0
   4 -26  -2   73.04    2.08   0
   4 -17  -4    4.33    0.70   0
   4   5  -4  158.77    1.97   0
   4  20   1    6.76    1.79   0
   4  21   2    6.12    1.92   0
   5   2  -5   51.65    1.31   0
   5   9  -4   63.97    1.83   0
   5  13  -3  202.33    2.69   0
   6   7  -5   23.24    2.14   0
   7  14  -4    8.96    2.83   0
   7  19  -2   17.17    2.71   0
   8  11  -5   19.64    2.45   0
  -1 -19   6    5.71    1.76   0
  -1 -18   7    0.66    2.24   0
  -1 -17   4  155.95    2.49   0
  -1 -15   3    1.99    1.17   0
  -1 -11   2  113.45    1.36   0
  -1   3   9    0.51    0.90   0
   0 -24   5   15.42    2.09   0
   0 -23   4  377.19    3.66   0
   0 -20   2  157.55    2.15   0
   0 -17   1  125.41    1.68   0
   0 -11   0    0.16    0.90   0
   1 -26   3   61.43    2.75   0
   1 -25   2  194.63    2.67   0
   1 -23   1    9.10    1.51   0
   1  15   3  345.56    2.00   0
   1  16   6    2.94    0.93   0
   2   6  -2  143.00    1.40   0
   2  17   2  293.14    2.38   0
   2  18   3    4.38    1.50   0
   3   6  -3    4.47    0.92   0
   3  11  -2   62.32    1.44   0
   3  14  -1  305.56    2.43   0
   3  21   4  198.46    2.76   0
   4  17  -1    0.58    1.71   0
   4  19   0   33.15    2.41   0
   4  22   3   81.44    2.33   0
   5   3  -5   87.42    1.78   0
   5  19  -1   -0.13    2.09   0
   5  22   1  178.44    3.26   0
   6  -6  -6   44.51    1.16   0
   6  -5  -6   81.04    1.40   0
   6  -4  -6   88.26    1.47   0
   7  10  -5   75.14    2.50   0
   8  12  -5    5.33    3.09   0
  -1 -18   6  110.85    2.33   0
  -1 -17   5  253.11    2.89   0
  -1 -17   7    8.96    2.20   0
  -1 -16   8    9.67    1.82   0
  -1 -14   3  107.45    1.58   0
  -1  -9   2  401.63    1.86   0
  -1   7   6   12.80    0.33   0
   0 -23   5    2.56    1.92   0
   0 -19   2  793.27    3.92   0
   0 -16   1   26.16    1.54   0
   0  12   4   30.59    0.70   0
   1 -24   2    7.48    2.22   0
   1 -15  -1  480.98    2.12   0
   1   9   0 1378.19    2.97   0
   1  16   4  111.61    1.50   0
   2  19   4   45.72    1.79   0
   2  19   6   -0.26    1.29   0
   3 -22  -2  159.24    1.83   0
   3   7  -3  361.49    2.27   0
   3  17   0   -0.39    1.95   0
   3  20   2   19.98    2.16   0
   4   6  -4  133.30    1.68   0
   4  21   1   10.30    2.42   0
   4  22   2    1.99    2.34   0
   5   4  -5   11.07    1.65   0
   5  10  -4   68.28    1.86   0
   5  21   0  236.15    3.35   0
   6  -8  -6   71.13    1.00   0
   6  -3  -6   89.31    1.54   0
   6  -2  -6   39.15    1.51   0
   6   8  -5   21.36    1.78   0
   6  13  -4    4.20    2.00   0
   6  19  -2   46.27    2.64   0
   6  21  -1   -1.96    2.41   0
   7   4  -6   38.10    1.81   0
   7  15  -4   -0.13    2.32   0
   8   7  -6   -0.73    2.04   0
  -1 -17   6  272.81    2.89   0
  -1 -16   5  206.98    2.68   0
  -1 -16   7   49.67    2.35   0
  -1 -15   4   22.75    1.89   0
  -1 -15   8   62.59    2.11   0
  -1 -13   3 1073.27    3.59   0
  -1 -11   9   11.06    2.12   0
  -1  -8   2 1496.57    3.21   0
  -1  -7   2  717.15    2.16   0
  -1  -6   2 1934.09    3.32   0
  -1  -3   2  120.28    0.85   0
  -1  -2   2 3145.46    3.16   0
  -1   2   9    2.40    1.07   0
  -1   5   8   15.32    0.71   0
   0 -22   4    0.99    1.78   0
   0 -10   0  929.59    2.41   0
   0   9   2  441.15    1.33   0
   0  11   3  119.89    0.92   0
   1 -25   3   30.27    2.04   0
   1  12   1  217.28    1.48   0
   1  16   7   10.77    0.89   0
   2 -27   2   21.08    2.56   0
   2  11  -1  145.74    1.54   0
   2  14   0 1173.96    3.77   0
   3 -17  -3   60.62    0.95   0
   3  12  -2  255.59    2.46   0
   3  15  -1   11.87    1.37   0
   3  19   1   93.87    1.95   0
   3  21   3   35.52    1.72   0
   4 -25  -2   37.03    1.63   0
   4 -16  -4   45.78    0.84   0
   4  12  -3    4.64    1.95   0
   4  18  -1    1.05    2.27   0
   4  20   0   83.75    2.61   0
   4  23   3   10.59    2.39   0
   5  15  -3    6.15    2.48   0
   5  20  -1  355.07    3.68   0
   5  23   1   35.75    2.97   0
   6  -1  -6   29.16    1.47   0
   6   9  -5   14.02    2.22   0
   6  14  -4   70.87    2.90   0
   8  13  -5    3.19    2.45   0
  -1 -16   6    9.26    1.73   0
  -1 -15   5  153.27    2.45   0
  -1 -15   7  114.51    2.22   0
  -1 -14   4  309.59    2.66   0
  -1 -14   8   17.32    1.89   0
  -1 -13   8   68.20    2.38   0
  -1 -12   3  161.32    1.67   0
  -1 -10   9  112.22    2.18   0
  -1  -9   9   48.12    2.19   0
  -1  -5   2  610.56    1.79   0
  -1  -4   2  781.44    1.88   0
  -1   1   9   13.14    1.24   0
   0 -20   3    7.54    1.57   0
   0 -18   2  200.65    2.07   0
   0  -9   0    3.75    0.52   0
   0   9   9   34.35    0.58   0
   1 -25   4   22.63    2.53   0
   1 -23   2    2.40    2.11   0
   1   5  -1   88.25    0.76   0
   2 -23   0    2.69    1.96   0
   2 -20  -1   -0.03    1.51   0
   2 -16  -2   73.02    1.07   0
   2   7  -2  637.98    2.31   0
   2  18   2   28.36    1.63   0
   2  19   3    5.16    1.53   0
   3 -24  -1   97.02    2.26   0
   3 -21  -2   61.91    1.73   0
   3  -4  -4  864.57    1.67   0
   3   8  -3    5.23    1.53   0
   3  22   4   87.48    2.29   0
   4 -21  -3  112.21    1.73   0
   4   7  -4  197.59    1.96   0
   5 -24  -3   54.41    1.77   0
   5   5  -5   89.40    1.66   0
   5  22   0   54.42    2.50   0
   6   0  -6    0.09    1.11   0
   6   1  -6   26.80    1.69   0
   6  10  -5    7.70    2.19   0
   6  22  -1   -0.63    2.41   0
   8  -4  -7   13.20    1.69   0
   8  -3  -7   13.25    1.68   0
  -1 -15   6   14.25    1.61   0
  -1 -14   7   76.59    1.97   0
  -1 -13   4  686.38    3.32   0
  -1 -12   8   -0.28    2.07   0
  -1  -8   9    4.28    1.60   0
  -1  -7   9   15.22    1.85   0
  -1  -1   9   12.20    1.32   0
  -1   0   9   -0.25    1.20   0
  -1   6   7  218.26    1.00   0
   0 -21   5   42.65    2.07   0
   0 -19   3  206.66    2.68   0
   0  -8   0  451.62    1.51   0
   0  13   5  139.52    0.92   0
   0  13   6  441.01    1.32   0
   1 -24   3   17.48    1.90   0
   1 -18   0  174.89    1.82   0
   1  16   3  265.85    1.89   0
   1  17   5  219.85    1.72   0
   2  -4  -3   97.97    0.42   0
   2  12  -1  584.86    2.66   0
   2  20   5   59.73    1.72   0
   3 -26   0   19.05    1.87   0
   3  -6  -4  240.83    0.67   0
   3  13  -2  304.98    2.66   0
   3  16  -1  228.28    2.30   0
   3  18   0  164.19    2.25   0
   3  20   1  114.06    2.40   0
   4  19  -1   17.94    2.57   0
   4  22   1    8.84    1.95   0
   4  23   2  250.43    3.11   0
   5   6  -5   28.97    1.42   0
   5  16  -3   37.28    2.21   0
   5  19  -2  142.93    3.45   0
   5  21  -1  127.03    2.83   0
   6 -10  -6    1.04    0.54   0
   6   2  -6   38.26    1.74   0
   6  15  -4   20.64    2.20   0
   7   7  -6    0.48    1.77   0
   7  13  -5   20.58    2.30   0
   7  17  -4   10.10    3.12   0
   8   0  -7   -1.27    1.85   0
   8  10  -6   12.42    2.74   0
  -1 -14   5  284.64    2.50   0
  -1 -14   6   16.78    1.62   0
  -1 -13   7    9.02    1.52   0
  -1 -12   4  335.26    2.50   0
  -1 -11   8    4.22    1.59   0
  -1 -10   3   11.01    1.00   0
  -1 -10   8    7.80    1.92   0
  -1  -6   9  106.30    1.89   0
  -1  -5   9   19.77    1.44   0
  -1  -3   9    3.78    1.52   0
  -1  -2   9   -0.25    1.17   0
  -1   3   3 1645.27    1.42   0
   0 -20   5   16.64    1.88   0
   0 -20   6   -0.86    1.90   0
   0 -19   7   29.67    2.71   0
   0  -7   0    0.73    0.39   0
   1 -24   4   43.44    2.21   0
   1 -24   5   -4.44    2.63   0
   1 -20   1   96.18    1.82   0
   1 -17   0  170.45    1.95   0
   1  13   1  108.80    1.23   0
   1  17   4  106.97    1.47   0
   2 -22   0   62.58    2.15   0
   2 -15  -2  159.03    1.39   0
   2  -5  -3   30.62    0.19   0
   2  -3  -3  119.49    0.55   0
   2   8  -2  141.43    1.35   0
   2  20   6   31.08    1.44   0
   3   9  -3   42.35    1.29   0
   3  22   3  110.49    2.12   0
   4  17  -2  128.49    2.76   0
   4  21   0   14.77    1.95   0
   5  13  -4    8.33    2.45   0
   5  23   0    4.94    2.26   0
   6   3  -6  100.58    1.78   0
   6  19  -3    9.27    2.85   0
   6  21  -2    7.24    2.32   0
   7   8  -6   -1.32    1.80   0
   8   2  -7    4.08    2.04   0
  -1 -13   5  247.89    2.35   0
  -1 -13   6   11.59    1.50   0
  -1 -12   7   97.50    1.99   0
  -1 -11   4   33.30    1.58   0
  -1  -9   8   78.86    2.14   0
  -1   3   8  163.71    1.40   0
   0 -19   5   26.16    2.36   0
   0 -19   6   32.89    2.52   0
   0 -18   7   39.29    2.50   0
   0 -16   2  409.73    2.50   0
   0 -13   1   38.04    1.06   0
   0  -6   0  391.18    1.20   0
   0  10   2  651.17    1.74   0
   0  13   4  366.12    1.43   0
   2 -19  -1  110.41    1.54   0
   2  19   2   -1.25    1.17   0
   2  20   3  109.45    2.04   0
   3 -23  -1   58.02    1.73   0
   3 -20  -2  231.88    1.93   0
   3   0  -4  740.12    2.08   0
   3  14  -2  156.04    1.98   0
   3  23   4   19.20    2.06   0
   4 -20  -3  349.60    2.28   0
   4   9  -4  201.03    2.11   0
   4  20  -1  191.10    3.08   0
   4  24   2  139.50    3.06   0
   5 -23  -3    0.94    1.45   0
   5  17  -3    8.49    2.06   0
   5  20  -2    2.34    2.68   0
   6  12  -5  215.10    3.21   0
   6  22  -2   -0.25    3.00   0
   7   9  -6   15.79    2.44   0
   7  18  -4   20.91    2.60   0
   8   3  -7   11.38    2.20   0
  -1 -12   5  223.46    2.13   0
  -1 -12   6   53.67    1.69   0
  -1 -11   6   47.77    1.99   0
  -1 -11   7  140.63    2.07   0
  -1 -10   4  211.87    2.02   0
  -1 -10   7  552.86    3.56   0
  -1  -8   3  125.08    1.26   0
  -1  -8   8    7.57    1.37   0
  -1  -7   8    2.10    1.86   0
  -1   2   8    1.68    0.99   0
   0 -18   6   19.01    2.38   0
   0 -17   3    3.32    1.43   0
   0 -15   2   26.76    1.68   0
   0 -12   1   25.17    1.26   0
   0  -5   0    1.35    0.29   0
   0  12   3  319.19    1.28   0
   1 -23   5    9.57    2.08   0
   1 -19   1  126.06    1.90   0
   1 -16   0  165.53    1.92   0
   1 -12  -1    7.71    0.64   0
   1  11   0  699.43    2.36   0
   1  14   1  116.44    1.55   0
   1  17   3  284.03    2.02   0
   2 -23   1    3.27    2.04   0
   2 -21   0  160.59    2.44   0
   2   0  -3    0.46    0.51   0
   2   9  -2  276.32    1.78   0
   2  16   0    1.89    1.21   0
   2  18   1   11.24    1.22   0
   2  21   5   27.05    1.62   0
   3 -26   1   15.78    2.37   0
   3   2  -4   86.50    1.19   0
   3  10  -3  216.91    1.96   0
   3  21   1   10.69    1.56   0
   4 -15  -4   28.33    0.65   0
   4  -4  -5  122.70    0.95   0
   4  -2  -5    1.09    0.80   0
   4  -1  -5   48.37    1.02   0
   4  10  -4   77.30    1.70   0
   4  15  -3  337.43    3.28   0
   4  18  -2   52.61    2.01   0
   4  22   0    8.68    1.87   0
   5   9  -5  207.21    2.69   0
   5  14  -4   50.14    2.00   0
   5  24   0    1.76    2.24   0
   6  17  -4    0.85    2.82   0
   6  20  -3   11.02    2.34   0
   7  15  -5    7.22    2.26   0
   8   5  -7   -0.77    2.24   0
  -1 -11   5  272.58    2.22   0
  -1 -10   6   43.77    1.86   0
  -1  -9   4   86.06    1.59   0
  -1  -9   7    9.25    1.85   0
  -1  -7   3  426.82    1.87   0
  -1  -6   3   43.56    1.08   0
  -1  -5   8   16.39    1.63   0
  -1  -4   8   10.89    1.51   0
  -1   0   8   90.67    1.50   0
  -1   1   8  244.09    1.86   0
  -1   5   7  103.95    0.85   0
   0 -18   5  110.14    2.23   0
   0 -17   7  101.13    2.38   0
   0 -15   8   -5.25    2.29   0
   0  -4   0   79.23    0.48   0
   1 -20   2  109.12    2.38   0
   1   7  -1  630.36    1.92   0
   1  16   2  100.72    1.28   0
   1  17   7   32.49    0.92   0
   1  18   4    6.62    1.15   0
   1  18   5   95.20    1.42   0
   2 -25   3    0.15    1.96   0
   2   1  -3   59.80    0.65   0
   2  14  -1   11.22    1.62   0
   2  20   2    8.58    1.71   0
   2  21   4  203.19    2.15   0
   3 -24   0    5.87    2.13   0
   3   3  -4  310.59    1.81   0
   3  11  -3 1136.10    4.10   0
   3  15  -2  170.79    2.14   0
   3  18  -1  332.92    3.11   0
   3  20   0  138.36    2.24   0
   4   0  -5    0.42    0.70   0
   4   1  -5   53.09    1.29   0
   5  15  -4   13.20    2.51   0
   5  21  -2  195.36    3.20   0
   5  23  -1    2.61    2.12   0
   6   6  -6   43.46    1.72   0
   6   7  -6  102.92    2.40   0
   6  13  -5   49.79    2.18   0
   7  11  -6   14.80    2.79   0
   7  16  -5   14.34    2.85   0
   8   6  -7    4.21    2.33   0
  -1 -10   5  102.06    1.60   0
  -1  -9   5  106.40    1.88   0
  -1  -9   6  184.82    2.28   0
  -1  -8   4  302.51    2.05   0
  -1  -8   7  121.09    1.84   0
  -1  -7   7   91.25    1.99   0
  -1  -5   3  126.02    1.17   0
  -1  -3   8  165.72    1.75   0
  -1  -2   8    2.67    1.00   0
  -1  -1   8  238.98    1.83   0
  -1   6   6   16.67    0.47   0
   0 -17   5  112.44    2.10   0
   0 -17   6   44.09    1.97   0
   0 -16   3  177.97    1.96   0
   0 -16   7  157.23    2.55   0
   0 -14   2   45.20    1.27   0
   0 -14   8    2.52    2.20   0
   0   8   9   47.90    0.83   0
   0  14   5  252.08    1.22   0
   1 -21   4  174.07    2.99   0
   1 -11  -1   14.92    0.63   0
   1  18   6  137.88    1.44   0
   2 -24   3   19.25    2.68   0
   2   2  -3  338.14    1.36   0
   2  17   0   92.45    1.64   0
   2  19   1    1.23    1.71   0
   2  21   3    6.65    1.30   0
   3 -26   2   30.70    2.66   0
   3 -25   1   28.71    2.61   0
   3  -7  -4    1.21    0.15   0
   3  22   1  328.85    2.98   0
   3  23   2   47.00    1.83   0
   4 -26   0   80.52    2.77   0
   4 -22  -2    6.10    1.70   0
   4 -19  -3  108.34    1.62   0
   4   2  -5    0.51    0.85   0
   4  16  -3    4.40    1.68   0
   4  19  -2    6.65    1.78   0
   5 -22  -3    3.63    1.46   0
   5  10  -5   37.72    1.75   0
   5  19  -3    8.65    2.09   0
   6   8  -6   76.08    2.40   0
   6  21  -3   -0.42    2.30   0
   7  -3  -7   57.15    1.53   0
   7  -1  -7   22.83    1.68   0
   7   0  -7    3.48    1.53   0
   7  12  -6    0.15    2.56   0
   7  17  -5    8.89    2.92   0
  -1  -8   5   11.25    1.47   0
  -1  -8   6  102.53    1.87   0
  -1  -7   4  116.79    1.51   0
  -1  -6   7  205.63    2.22   0
  -1  -4   3 1616.82    2.96   0
  -1  -3   3 1693.58    2.87   0
  -1   4   7   12.26    0.71   0
  -1   5   4 1170.96    1.16   0
   0 -16   4   31.13    1.63   0
   0 -16   5   64.68    2.26   0
   0 -15   3  549.68    2.88   0
   0 -15   7  143.18    2.40   0
   0 -13   8  137.25    2.77   0
   0   8   1 2444.70    2.99   0
   0  11   2  490.36    1.56   0
   1 -21   5   26.87    2.05   0
   1 -20   3   28.65    2.17   0
   1 -19   2    9.72    1.52   0
   1   8  -1 1573.74    3.12   0
   1  15   1  571.57    2.42   0
   2 -23   2    4.48    1.75   0
   2  11  -2  256.38    1.89   0
   2  15  -1    3.12    1.66   0
   3 -21  -1  246.05    2.57   0
   3   5  -4  267.96    1.99   0
   3  16  -2  602.33    3.37   0
   3  19  -1    3.66    2.07   0
   3  21   0   10.18    2.03   0
   3  24   3   42.37    1.82   0
   4 -24  -1    0.61    1.99   0
   4  -6  -5   70.26    0.64   0
   4   3  -5   75.44    1.23   0
   4  22  -1   23.92    2.67   0
   4  25   1    2.63    2.43   0
   5  16  -4   46.37    2.13   0
   5  22  -2    3.66    2.20   0
   5  24  -1   72.79    2.58   0
   6   9  -6    0.15    2.10   0
   6  15  -5   29.17    2.61   0
   7  -5  -7   13.63    1.10   0
   7  -4  -7    2.54    1.14   0
   7   2  -7   20.18    1.83   0
   7   3  -7   58.58    2.13   0
  -1  -7   5  508.64    2.65   0
  -1  -7   6    9.52    1.15   0
  -1  -6   4  418.28    2.13   0
  -1  -5   7  103.76    1.53   0
  -1  -4   7   11.99    1.46   0
  -1   0   3    3.74    0.43   0
  -1   3   7  161.33    1.26   0
   0 -15   4   44.51    2.00   0
   0 -15   6    0.04    2.10   0
   0 -14   7  117.39    2.60   0
   0 -12   8   68.58    2.38   0
   0 -10   1  147.31    1.22   0
   0  13   3  228.79    1.18   0
   0  14   4   32.64    0.74   0
   0  14   6   40.22    0.60   0
   1 -20   4    2.27    1.71   0
   1 -20   6    5.36    2.07   0
   1 -14   0  506.01    2.42   0
   1  13   0    6.91    1.23   0
   1  17   2  244.83    1.78   0
   2 -23   3   22.11    2.38   0
   2 -21   1   81.37    2.25   0
   2   4  -3   98.28    1.01   0
   2  18   0  108.34    2.06   0
   2  21   2  407.74    2.78   0
   2  22   5   34.13    1.64   0
   3 -25   2    9.14    2.73   0
   3 -24   1   18.93    2.33   0
   3 -18  -2   46.52    1.21   0
   3  13  -3   11.73    1.72   0
   3  23   1   -2.49    2.22   0
   3  24   2    2.36    2.03   0
   4 -14  -4  177.37    1.07   0
   4   5  -5   41.92    1.54   0
   4  13  -4   62.98    2.28   0
   4  17  -3   -0.13    1.76   0
   4  20  -2  113.28    2.51   0
   4  24   0   72.16    2.38   0
   5 -24  -2   22.41    1.96   0
   5  17  -4    5.08    2.66   0
   5  20  -3   47.64    2.31   0
   6  10  -6    1.92    2.18   0
   6  16  -5   98.85    3.00   0
   7  -6  -7    3.15    1.05   0
   7   4  -7    2.63    1.50   0
  -1  -6   5  829.57    3.08   0
  -1  -5   4 1142.32    3.04   0
  -1  -5   6  428.78    2.45   0
  -1  -2   7   90.21    1.54   0
  -1  -1   7    3.15    1.22   0
  -1   0   7    0.93    1.12   0
  -1   1   7    3.10    1.04   0
  -1   2   7   93.73    1.05   0
  -1   5   6  430.02    1.30   0
   0 -14   3  437.82    2.56   0
   0 -13   7   -1.67    2.17   0
   0 -12   2  278.60    1.86   0
   0 -11   8    4.40    2.06   0
   0   7   9    4.15    0.74   0
   1 -19   6  467.25    3.86   0
   1 -18   7   56.47    2.30   0
   1   9  -1 2315.75    3.94   0
   1  19   4  396.63    2.17   0
   2 -23   4    3.16    1.97   0
   2 -22   2    3.72    1.69   0
   2   5  -3   39.77    0.86   0
   2  20   1   86.81    1.72   0
   2  22   3   63.28    1.64   0
   3   7  -4    0.77    1.43   0
   3  17  -2   11.80    1.61   0
   3  20  -1   21.47    1.70   0
   3  22   0   39.11    2.23   0
   4 -25   0   62.38    2.19   0
   4 -18  -3    0.56    1.05   0
   4  23  -1   38.30    2.61   0
   5 -21  -3   -1.78    1.41   0
   5 -13  -5  219.64    0.82   0
   5  -1  -6    5.56    0.88   0
   5   0  -6   61.75    1.19   0
   5   2  -6  141.44    1.87   0
   5  23  -2   10.85    2.28   0
   6  11  -6    4.68    2.25   0
   6  20  -4   12.47    2.29   0
   7  14  -6    1.07    2.10   0
  -1  -4   4    1.80    0.72   0
  -1  -4   6  109.15    1.58   0
   0 -14   6   43.88    1.76   0
   0 -13   3  200.97    2.11   0
   0 -12   7  122.95    2.43   0
   0 -10   8   51.46    2.23   0
   0   6   9    3.11    0.97   0
   0   9   1 1010.89    2.09   0
   0  12   2  274.32    1.29   0
   1 -19   4  390.96    3.24   0
   1 -18   6  128.53    2.95   0
   1 -17   7   29.87    2.51   0
   1 -16   1 1298.42    3.99   0
   1  10  -1   54.03    1.20   0
   1  14   0  443.36    2.32   0
   1  18   2  333.64    2.28   0
   1  19   3   61.40    1.54   0
   1  19   6  459.27    2.21   0
   2 -22   4    2.87    2.47   0
   2 -22   5   30.43    2.64   0
   2 -20   1   73.72    2.19   0
   2   6  -3  983.62    2.76   0
   2  13  -2  138.35    1.96   0
   2  22   2    4.21    1.71   0
   3 -22   0   51.70    1.87   0
   3 -20  -1   21.67    1.37   0
   3   8  -4  285.45    2.31   0
   3  14  -3  133.37    1.90   0
   3  18  -2   45.99    2.43   0
   4  14  -4  175.71    2.38   0
   4  21  -2  161.79    2.75   0
   4  25   0   56.80    2.27   0
   5   4  -6   83.87    1.48   0
   6  12  -6   59.97    2.61   0
   6  17  -5    1.68    2.04   0
   6  21  -4    1.11    2.99   0
   7  -7  -7   47.31    1.02   0
   7   7  -7   52.52    2.10   0
   7   8  -7    4.27    2.18   0
   7  15  -6    9.45    2.22   0
  -1  -3   4    9.71    0.69   0
  -1  -3   6  136.51    1.38   0
  -1  -2   6  251.96    1.85   0
  -1   4   4    2.22    0.33   0
  -1   5   5   69.02    0.55   0
   0  -9   8   52.89    2.16   0
   0  -8   1 2129.57    3.44   0
   0  -5   9  138.61    2.09   0
   0  -4   9    2.63    1.67   0
   0   5   9  139.70    1.54   0
   0  14   3  442.27    1.73   0
   0  15   5   52.47    0.81   0
   1 -18   3   56.95    1.80   0
   1 -18   4    4.43    2.12   0
   1 -18   5   82.61    2.77   0
   1 -17   2  253.90    2.22   0
   1 -13   0    6.22    0.87   0
   1  -9  -1 2386.86    3.16   0
   1  18   7   52.87    0.87   0
   2 -12  -2  327.79    1.38   0
   2   7  -3 2110.31    4.14   0
   2  17  -1 1161.65    4.12   0
   2  21   1   83.32    1.75   0
   2  23   4    3.23    1.30   0
   3 -24   3   41.23    2.81   0
   3 -17  -2   15.51    0.95   0
   3   9  -4   23.58    1.58   0
   3  15  -3  548.90    3.44   0
   3  25   2    9.20    1.69   0
   4 -25   1    2.83    2.71   0
   4   8  -5    1.22    1.25   0
   4  15  -4   27.63    1.74   0
   4  22  -2    7.43    2.51   0
   4  24  -1    3.45    1.91   0
   5   5  -6    2.14    1.19   0
   5   6  -6  146.73    2.22   0
   6  18  -5   72.18    3.04   0
  -1  -3   5   21.00    0.85   0
  -1  -2   5  177.15    1.43   0
  -1  -1   6  476.81    2.02   0
  -1   0   6    7.92    0.94   0
  -1   1   6  505.91    1.97   0
  -1   2   6  249.16    1.41   0
   0 -13   5  172.45    2.11   0
   0 -12   6  131.90    2.05   0
   0  -8   8    1.37    1.44   0
   0  -3   9   95.25    1.77   0
   0  -1   9    3.09    1.50   0
   0   4   9    4.76    1.02   0
   0  10   1  147.54    1.06   0
   0  15   4   40.19    0.85   0
   1 -17   6   55.81    2.10   0
   1 -15   1  588.45    2.71   0
   1 -14   8   -0.40    1.92   0
   1  11  -1   11.93    0.87   0
   1  15   0   59.28    1.55   0
   1  17   1   19.06    1.07   0
   1  20   4    5.62    1.24   0
   1  20   5   25.69    1.25   0
   2 -21   3    9.72    1.84   0
   2 -21   4  196.88    3.12   0
   2 -21   5   26.26    2.19   0
   2 -20   6   24.79    2.70   0
   2 -19   1    0.25    1.84   0
   2 -15  -1    3.05    1.19   0
   2   8  -3  268.64    1.93   0
   2  14  -2  225.56    2.01   0
   3 -23   2   51.16    2.68   0
   3 -19  -1    9.85    1.54   0
   3  10  -4   17.83    1.61   0
   3  19  -2  116.96    2.17   0
   4 -22  -1   23.79    2.16   0
   4   9  -5  602.28    3.14   0
   4  16  -4   36.16    2.31   0
   4  20  -3  360.21    3.80   0
   4  26   0   80.92    2.54   0
   5   7  -6  241.53    2.39   0
   5  15  -5    9.17    1.84   0
   6  13  -6   64.53    2.29   0
   7  10  -7   48.68    2.19   0
  -1  -1   5   50.00    0.83   0
  -1   0   4   38.27    0.60   0
  -1   0   5    1.32    0.73   0
  -1   1   4  468.60    1.40   0
  -1   2   4 1671.57    2.28   0
  -1   4   5  265.03    0.99   0
   0 -12   5  279.37    2.43   0
   0 -11   6   27.96    2.08   0
   0  -7   8   38.96    1.61   0
   0   0   9    2.09    1.15   0
   0   2   9   45.54    1.39   0
   0   3   0    1.83    0.16   0
   0   3   9   84.09    1.30   0
   0  10   8   42.99    0.58   0
   0  13   2    5.54    0.58   0
   1 -17   4  111.42    2.10   0
   1 -17   5  222.79    2.72   0
   1 -16   6    3.05    2.28   0
   1 -12   0  210.88    1.43   0
   1  20   3   28.78    1.40   0
   2 -20   2    9.63    1.59   0
   2   9  -3  325.67    2.15   0
   2  18  -1   90.56    1.79   0
   2  22   1   11.32    1.51   0
   2  23   2    3.48    1.33   0
   2  24   4    0.94    1.70   0
   3 -23   4   19.29    2.85   0
   3  16  -3  162.92    2.21   0
   3  22  -1   98.36    2.10   0
   3  25   1   29.09    1.83   0
   4 -23   0  370.42    3.55   0
   4 -17  -3   -2.21    1.03   0
   4  10  -5  265.54    2.40   0
   4  23  -2   65.18    2.33   0
   4  25  -1    7.88    2.01   0
   5   8  -6   -0.27    1.41   0
   5   9  -6   -3.48    2.06   0
   5  16  -5  103.12    2.40   0
   6 -22  -3   73.86    2.03   0
   6  14  -6   12.52    1.98   0
   7  11  -7  123.51    2.63   0
  -1   1   5   48.96    0.67   0
  -1   3   5   18.50    0.55   0
   0 -11   5  264.47    2.48   0
   0  -9   7   78.82    1.86   0
   0  -6   8   20.61    1.44   0
   0   4   0   90.20    0.50   0
   1 -16   3  252.27    2.66   0
   1 -16   5   18.33    2.11   0
   1 -14   1  119.33    1.48   0
   1 -14   7  122.93    2.71   0
   1   1  -2   26.47    0.47   0
   1   2  -2 3299.47    3.27   0
   1   3  -2  131.39    0.80   0
   1  12  -1    3.67    0.89   0
   1  18   1   56.24    1.26   0
   2 -20   4   83.52    2.24   0
   2 -11  -2  250.76    1.24   0
   2  10  -3   84.91    1.70   0
   2  15  -2  159.50    1.84   0
   2  21   0  164.06    2.43   0
   2  24   3   20.65    1.46   0
   3 -20   0  149.22    2.43   0
   3 -16  -2  600.44    2.55   0
   3  11  -4   29.19    1.32   0
   3  17  -3   56.46    2.24   0
   3  20  -2  223.26    2.61   0
   4 -24   1   67.56    2.22   0
   4 -13  -4   67.26    0.74   0
   4  11  -5   90.12    1.85   0
   4  12  -5  124.67    2.43   0
   4  17  -4    8.17    1.72   0
   5  10  -6   37.56    1.69   0
   5  17  -5   44.09    2.63   0
   5  21  -4   15.82    2.22   0
   6  -1  -7   46.10    1.37   0
   6   0  -7    2.22    1.32   0
   6   1  -7   41.18    1.31   0
   6   3  -7    1.22    1.25   0
   6   5  -7   17.75    1.80   0
   6  15  -6    4.68    1.97   0
   6  20  -5    0.88    2.21   0
   7  12  -7    3.38    1.95   0
   0 -11   4  310.38    2.18   0
   0 -10   6  110.91    1.89   0
   0  -9   2  424.89    1.89   0
   0  -8   7  135.63    2.00   0
   0  -5   8  169.43    2.03   0
   0  -4   8  229.45    2.43   0
   0   5   0    1.40    0.29   0
   0  15   6    0.89    0.42   0
   1 -16   4  136.42    2.13   0
   1 -15   2  145.44    1.74   0
   1   0  -2  559.91    1.11   0
   1   4  -2  674.43    1.76   0
   1   5  -2  572.22    1.75   0
   1  20   6    7.84    0.90   0
   1  21   5   27.21    1.20   0
   2 -19   5   13.15    2.48   0
   2 -14  -1   11.90    1.08   0
   2  11  -3 1611.74    4.36   0
   2  19  -1  106.20    1.91   0
   2  23   1    3.15    1.87   0
   2  24   2  129.20    2.30   0
   3 -22   3  103.55    2.84   0
   3 -21   1   11.36    1.68   0
   3  12  -4  170.21    1.94   0
   3  23  -1   40.62    1.93   0
   3  25   0    3.22    2.18   0
   4 -21  -1  142.03    2.09   0
   4  13  -5  274.78    2.98   0
   4  18  -4   84.64    2.28   0
   4  24  -2   27.00    2.17   0
   4  26  -1   -1.71    2.07   0
   5 -23  -1   -0.33    2.22   0
   5  11  -6    0.13    1.50   0
   5  18  -5   56.43    2.73   0
   5  22  -4   59.00    3.12   0
   6 -19  -4   17.28    1.26   0
   6  -2  -7   12.45    1.13   0
   6   6  -7   -2.41    1.46   0
   6   8  -7   32.57    2.12   0
   6  16  -6   17.09    2.14   0
   0 -10   4   72.54    1.68   0
   0 -10   5  273.11    2.21   0
   0  -6   1  662.03    1.73   0
   0   6   0  376.98    1.15   0
   0  12   1   15.37    0.88   0
   0  16   5   69.91    0.86   0
   1 -15   3  334.56    2.73   0
   1 -13   1  119.12    1.39   0
   1 -13   7   22.03    1.79   0
   1 -11   0  690.08    2.22   0
   1  19   1  122.53    1.57   0
   1  21   3   44.42    1.24   0
   2 -19   3    3.73    1.64   0
   2 -19   4   51.27    2.05   0
   2 -16   0    3.07    1.05   0
   2  17  -2  110.63    2.16   0
   2  20  -1   -0.46    2.01   0
   2  25   3   -0.22    1.87   0
   3 -21   2  174.80    2.89   0
   3 -21   5   38.72    2.90   0
   3  13  -4   97.36    1.73   0
   3  18  -3  101.83    2.11   0
   4 -23   1   45.14    2.09   0
   4  14  -5   35.67    2.22   0
   4  19  -4   -0.54    2.41   0
   4  22  -3    2.18    1.94   0
   4  25  -2   34.66    2.90   0
   5 -24   0    2.91    1.95   0
   5 -19  -3    5.60    1.53   0
   5  12  -6    7.30    1.59   0
   6  -3  -7    0.82    1.03   0
   6   9  -7   10.53    2.09   0
   6  17  -6    1.56    2.03   0
   0  -9   3  394.64    2.04   0
   0  -8   2   14.20    0.74   0
   0  -6   7   64.14    1.83   0
   0  -2   8    6.53    1.51   0
   0   7   0   -0.33    0.38   0
   0  15   2   39.09    1.02   0
   0  16   3  178.90    1.27   0
   1 -15   4  119.42    2.03   0
   1 -14   2  139.25    1.65   0
   1 -12   7   83.87    2.07   0
   1 -10   8   19.43    1.78   0
   1  14  -1   21.47    1.11   0
   2 -18   5   10.24    1.89   0
   2  12  -3   37.32    1.31   0
   2  24   1    5.78    1.85   0
   2  25   2  276.97    2.88   0
   3 -21   4  203.88    3.00   0
   3 -20   1  120.40    2.45   0
   3 -19   0  379.42    2.72   0
   3 -15  -2  184.05    1.63   0
   3  14  -4    3.02    1.48   0
   3  19  -3   98.32    2.12   0
   3  22  -2  151.40    2.43   0
   4 -23   2  238.03    3.17   0
   4 -23   3    5.82    2.48   0
   4  15  -5   42.02    2.30   0
   4  23  -3   -2.95    2.07   0
   5  13  -6    5.76    1.64   0
   5  14  -6   71.29    2.53   0
   5  19  -5   -2.94    2.00   0
   5  23  -4   28.56    2.43   0
   6 -21  -3    2.68    1.39   0
   6  10  -7    2.59    1.66   0
   6  11  -7   53.13    2.45   0
   6  18  -6    5.99    2.13   0
   0  -5   1 2494.20    3.06   0
   0  -5   7   33.24    1.74   0
   0  -1   8   33.66    1.28   0
   0   0   8  124.75    1.84   0
   0   8   0  399.03    1.38   0
   0   8   8    1.09    0.66   0
   0  13   1   39.93    1.01   0
   0  17   4   11.42    0.84   0
   1 -14   3  271.29    2.20   0
   1 -14   5  548.90    3.39   0
   1 -12   1  181.40    1.67   0
   1  -9   8   23.01    1.76   0
   1  -7  -1  597.28    1.39   0
   1  -1  -2   27.70    0.25   0
   1   9  -2  401.14    1.84   0
   1  15  -1  501.87    2.49   0
   1  18   0  167.43    1.78   0
   1  20   1   93.09    1.50   0
   1  22   3   27.40    1.51   0
   1  22   4   70.36    1.32   0
   2 -18   3    0.89    1.56   0
   2 -15   7    8.35    2.01   0
   2 -13  -1  776.79    2.60   0
   2  13  -3  462.03    2.61   0
   2  18  -2  397.52    2.84   0
   2  23   0    3.13    1.49   0
   3 -20   5    2.14    2.11   0
   3 -17  -1   14.28    1.11   0
   3  15  -4  238.41    2.49   0
   3  25  -1    9.42    2.29   0
   4 -21   0   18.92    2.18   0
   4 -18  -2   55.25    1.75   0
   4  20  -4   64.55    2.29   0
   4  26  -2   70.10    2.51   0
   5 -22  -1   47.00    2.30   0
   5  15  -6    2.69    2.23   0
   5  20  -5   -1.39    2.04   0
   6  -4  -7   34.73    0.94   0
   6  12  -7   56.66    2.05   0
   7  -9  -7    0.95    0.38   0
   0  -7   6  419.16    2.54   0
   0  -4   7  261.91    2.38   0
   0   3   8   43.92    1.29   0
   0   7   8   42.16    0.96   0
   0   9   0   -0.16    0.68   0
   0  17   3    4.07    0.95   0
   1 -13   5  184.64    2.66   0
   1 -12   6   69.41    2.43   0
   1 -10   0   70.72    0.90   0
   1  -8   8    0.04    1.61   0
   1  -3   9   -3.07    1.78   0
   1  10  -2  424.08    2.02   0
   1  16  -1  570.74    2.91   0
   1  21   6   -0.03    0.84   0
   1  22   2  126.21    1.99   0
   1  22   5    5.49    1.10   0
   2 -17   4  301.27    3.16   0
   2 -16   6   17.29    1.97   0
   2  14  -3   41.71    1.37   0
   2  26   3    1.92    1.50   0
   3 -20   3   13.99    2.31   0
   3 -20   4   69.52    2.36   0
   3 -18   0  197.50    2.33   0
   3   4  -5    9.17    1.22   0
   3   6  -5  112.55    1.68   0
   3  16  -4  412.58    3.06   0
   3  27   0   40.23    2.06   0
   4  16  -5    7.29    1.64   0
   4  21  -4  146.09    2.68   0
   4  24  -3  202.50    3.14   0
   5 -12  -5   55.64    0.61   0
   5  -7  -6  249.29    0.92   0
   5  16  -6    4.36    2.50   0
   5  21  -5    8.82    2.11   0
   6 -22  -2    0.77    2.06   0
   6 -18  -4   16.27    1.26   0
   6  13  -7   10.79    1.94   0
   7   1  -8    1.63    1.49   0
   7   2  -8   14.74    1.62   0
   7   3  -8    5.18    1.34   0
   7   5  -8   49.54    1.78   0
   7   6  -8   -1.62    1.59   0
   7   7  -8   -0.05    2.03   0
   0  -7   5    3.37    1.42   0
   0  -6   6    3.25    1.15   0
   0   4   8  221.32    1.73   0
   0   5   8  175.80    1.52   0
   0  10   0  794.01    2.20   0
   0  14   1  114.61    1.15   0
   0  16   2  355.73    1.76   0
   1 -13   3  128.97    1.98   0
   1 -13   4   12.98    1.71   0
   1 -10   7   67.00    1.97   0
   1  -7   8   62.38    2.25   0
   1  19   0  365.79    2.38   0
   1  21   1    4.83    1.27   0
   1  23   3    5.36    1.49   0
   2 -17   3    2.32    1.53   0
   2 -16   5  285.10    3.36   0
   2 -15   6   91.03    2.95   0
   2  22  -1  328.34    2.80   0
   2  26   2   -0.23    1.56   0
   3 -18   6    0.32    2.06   0
   3   2  -5   53.97    0.92   0
   3   3  -5   81.03    1.09   0
   3   7  -5   19.78    1.13   0
   3   8  -5   38.76    1.30   0
   3  17  -4   16.25    1.69   0
   3  21  -3   -2.06    1.82   0
   3  24  -2   -0.45    1.82   0
   3  26  -1    9.74    1.92   0
   4 -21   1    9.15    2.31   0
   4 -19  -1   17.40    1.77   0
   4   2  -6  208.54    1.83   0
   4   4  -6   22.25    1.09   0
   4   5  -6    3.49    1.06   0
   4   6  -6   52.36    1.32   0
   4   7  -6  102.45    1.62   0
   4   8  -6    9.63    1.60   0
   4  17  -5   18.26    1.87   0
   4  22  -4    7.93    2.64   0
   4  25  -3    3.98    2.10   0
   5 -23   1   37.30    2.24   0
   5 -20  -2    3.01    1.44   0
   5 -18  -3  147.65    1.91   0
   5  17  -6    3.73    2.53   0
   5  22  -5   24.72    2.85   0
   6 -20  -3    9.08    1.74   0
   6  -5  -7   25.20    0.89   0
   6  14  -7   -0.38    1.95   0
   6  15  -7   37.65    2.64   0
   7   0  -8   50.01    1.74   0
   0  -7   3   14.56    0.85   0
   0  -7   4  551.71    2.51   0
   0  -6   2  117.56    0.95   0
   0  -5   6  632.70    3.05   0
   0  -4   1   62.31    0.65   0
   0  -2   7   50.56    1.53   0
   0  11   0   -1.38    0.85   0
   0  15   1 1255.99    3.25   0
   0  16   6   13.60    0.49   0
   0  18   4   -0.30    0.87   0
   1 -12   5   89.13    1.86   0
   1 -11   1  838.47    2.66   0
   1 -11   6   73.34    1.87   0
   1  -9   7   89.84    2.38   0
   1  -1   9    6.74    1.34   0
   1  12  -2    6.88    1.00   0
   1  20   0   33.64    1.69   0
   2 -16   4   42.82    2.26   0
   2 -13   7  268.70    3.10   0
   2  16  -3   28.33    1.40   0
   2  20  -2  260.91    2.56   0
   2  26   1    6.06    1.94   0
   3 -18   5   10.34    2.50   0
   3 -17   6   16.60    2.68   0
   3 -16  -1  228.74    2.04   0
   3 -14  -2  150.73    1.44   0
   3   1  -5  120.82    1.07   0
   3   9  -5   76.37    1.54   0
   3  10  -5    9.62    1.29   0
   3  18  -4   48.72    2.33   0
   3  25  -2    8.29    2.34   0
   4 -21   2    7.10    2.21   0
   4 -21   3   28.07    2.53   0
   4 -21   4    1.56    2.10   0
   4 -20   0  106.77    2.16   0
   4 -15  -3  328.67    1.88   0
   4 -12  -4   14.52    0.56   0
   4   1  -6   16.14    0.92   0
   4   9  -6   40.31    1.53   0
   4  10  -6   76.32    1.80   0
   4  18  -5    0.46    1.83   0
   4  23  -4   10.97    2.61   0
   5  18  -6   71.72    2.78   0
   7  -1  -8    1.51    1.34   0
   0  -6   5   51.01    1.21   0
   0  -1   7   52.80    1.50   0
   0  17   2    1.26    0.77   0
   0  18   3  205.87    1.48   0
   1 -12   3  115.41    1.96   0
   1 -12   4  116.69    1.70   0
   1  -9   0 1419.44    2.80   0
   1  -8   7  447.94    3.35   0
   1  -5   8   50.23    2.01   0
   1   0   9   -2.44    1.26   0
   1   1   9    7.42    1.66   0
   1  13  -2  553.32    2.54   0
   1  22   1   60.45    1.46   0
   1  23   5   12.02    1.17   0
   2 -15   1    4.57    1.19   0
   2 -14   6  213.09    2.74   0
   2 -12  -1  580.16    2.08   0
   2 -12   7    4.12    2.19   0
   2   3  -4  193.74    1.42   0
   2   4  -4  249.42    1.48   0
   2   5  -4  189.69    1.41   0
   2   6  -4    4.77    0.85   0
   2   7  -4  551.56    2.36   0
   2   8  -4  183.01    1.62   0
   2   9  -4  251.36    2.15   0
   2  17  -3  289.10    2.52   0
   2  21  -2    4.26    1.57   0
   2  25   0  111.23    2.17   0
   3 -18   1  344.76    2.73   0
   3   0  -5    1.32    0.53   0
   3  11  -5  231.15    2.21   0
   3  12  -5  162.49    2.41   0
   3  19  -4   30.26    2.30   0
   3  23  -3   50.23    2.65   0
   3  27  -1    4.35    1.88   0
   4   0  -6  827.68    2.55   0
   4  11  -6    4.02    1.45   0
   4  12  -6   31.81    2.07   0
   4  19  -5   85.80    2.33   0
   5 -22   1  177.89    3.26   0
   5   3  -7  120.65    1.80   0
   5   4  -7    1.77    1.15   0
   5   5  -7    1.64    1.19   0
   5   6  -7    1.21    1.32   0
   5   7  -7   16.74    1.45   0
   5   8  -7   41.83    1.64   0
   5   9  -7  111.54    2.38   0
   5  19  -6   10.34    2.48   0
   6 -21  -2    8.24    2.02   0
   7  -2  -8   14.84    1.15   0
   0  -6   3  415.44    1.94   0
   0  -6   4  245.59    1.86   0
   0  -4   6   40.00    1.16   0
   0   0   7   -0.19    1.23   0
   0  12   0  484.78    1.92   0
   0  16   1   32.09    0.96   0
   0  18   2  190.63    1.70   0
   0  18   5   99.75    1.00   0
   1 -11   5   16.71    1.47   0
   1   2   9    1.89    1.19   0
   1   3   9   -0.91    1.38   0
   1  14  -2 1145.39    3.63   0
   1  21   0  389.10    2.64   0
   1  23   1    8.95    1.70   0
   1  24   3   16.02    1.30   0
   2 -15   2   94.18    2.01   0
   2 -15   4  106.31    2.61   0
   2  -9   8    3.26    2.29   0
   2   2  -4 1300.74    2.77   0
   2  10  -4   36.11    1.25   0
   2  11  -4   59.07    1.74   0
   2  18  -3  120.34    2.03   0
   2  22  -2  275.79    3.02   0
   2  24  -1    8.91    1.64   0
   2  26   0    2.77    2.28   0
   3 -17   5   11.22    2.54   0
   3 -16   6  212.09    3.10   0
   3  13  -5   76.70    1.81   0
   3  20  -4  238.69    3.17   0
   3  26  -2  148.79    2.71   0
   4 -20   3  114.17    2.90   0
   4 -20   4   -0.16    2.02   0
   4 -18  -1    1.33    1.73   0
   4  -1  -6   17.56    0.93   0
   4  13  -6   58.39    1.80   0
   4  14  -6   -1.97    1.98   0
   4  20  -5   99.77    2.49   0
   4  24  -4  115.75    2.77   0
   5 -22   2   20.01    2.13   0
   5   1  -7    3.20    1.22   0
   5  10  -7   82.01    1.97   0
   5  11  -7    3.07    1.61   0
   5  12  -7    9.34    2.20   0
   5  20  -6    7.16    2.57   0
   6 -22  -1    0.30    1.89   0
   0  -5   2  161.98    1.01   0
   0  -3   6   69.70    1.23   0
   0   1   7   49.18    1.34   0
   0  13   0    7.59    0.82   0
   0  19   4  602.14    2.30   0
   1 -11   3  837.97    3.34   0
   1 -10   1  588.71    2.18   0
   1  -9   6   46.28    1.62   0
   1  -7   7  171.59    2.20   0
   1  -6  -1 2060.65    2.25   0
   1   4   9  108.80    1.62   0
   1   5   9   21.19    1.35   0
   1   6   9   -0.77    1.19   0
   1  15  -2    1.87    1.09   0
   1  22   0  120.25    2.16   0
   1  24   2    8.36    1.25   0
   2 -15   3    6.85    1.47   0
   2 -14   5  106.78    2.10   0
   2 -13   0  548.54    2.49   0
   2 -13   6   -1.57    1.72   0
   2 -11   7    3.25    1.75   0
   2  -8   8   56.86    2.52   0
   2  12  -4    4.37    1.19   0
   3 -15  -1   10.39    1.35   0
   3  14  -5   -3.72    1.54   0
   3  15  -5  575.49    3.73   0
   3  24  -3   38.11    2.15   0
   4 -19   0   31.18    1.74   0
   4  15  -6    4.57    2.14   0
   4  21  -5   -1.23    1.99   0
   5 -20  -1  373.24    3.10   0
   5 -17  -3    4.71    1.03   0
   5   0  -7    1.52    1.06   0
   5  13  -7   92.20    2.20   0
   6 -17  -4    1.94    0.95   0
   0  -5   4  161.58    1.59   0
   0  -4   5  846.66    2.96   0
   0  -3   1    6.21    0.31   0
   0  -2   6   83.16    1.47   0
   0   2   7   50.50    1.32   0
   0  14   0 1121.11    3.05   0
   0  17   1  125.45    1.34   0
   0  19   2  718.65    2.89   0
   1 -10   5  437.38    2.72   0
   1  -6   7   51.17    1.99   0
   1  -3   8    8.53    1.42   0
   1  20  -1   61.97    1.61   0
   1  24   1   15.25    1.91   0
   2 -12   6   22.45    2.21   0
   2 -10   7  179.27    2.94   0
   2  13  -4   18.66    1.29   0
   2  23  -2   24.10    1.83   0
   2  27   0    1.39    1.68   0
   3 -17   1  106.75    1.89   0
   3 -17   2    5.32    2.01   0
   3 -17   3  104.81    2.50   0
   3 -17   4   84.31    2.22   0
   3 -16   0  144.84    1.78   0
   3 -16   5  239.23    3.10   0
   3 -15   6   14.86    2.11   0
   3 -13  -2  305.96    1.78   0
   3 -13   7   14.23    2.05   0
   3  16  -5    5.87    2.07   0
   3  21  -4   46.43    2.07   0
   3  25  -3    4.02    2.45   0
   3  27  -2   84.63    2.47   0
   4 -19   4  185.39    3.02   0
   4 -18   5   24.45    2.33   0
   4 -16  -2  418.66    2.55   0
   4  -2  -6  206.22    1.29   0
   4  16  -6    9.26    1.76   0
   4  22  -5   -4.76    2.05   0
   5 -21   2   36.41    2.21   0
   5  14  -7   11.49    1.84   0
   5  15  -7   52.10    2.59   0
   6 -21  -1   -0.67    2.38   0
   6   4  -8   53.05    1.96   0
   6   5  -8   30.92    1.84   0
   6   6  -8    4.06    1.48   0
   6   7  -8   12.26    1.50   0
   6   8  -8    7.78    1.64   0
   6   9  -8    2.96    1.67   0
   6  10  -8    6.98    2.15   0
   6  11  -8    2.43    2.20   0
   0  -5   3  468.70    1.83   0
   0   3   7    2.08    1.10   0
   0  15   0   -0.96    0.90   0
   0  18   1   50.88    1.13   0
   0  19   5   26.92    0.91   0
   0  20   3    5.49    1.14   0
   1 -10   2  933.30    3.09   0
   1  -9   5   38.96    1.83   0
   1  -8   0  499.87    1.61   0
   1  -2   8   71.75    1.66   0
   1  17  -2    4.38    1.22   0
   1  21  -1   28.11    2.03   0
   1  23   0   38.06    1.55   0
   1  25   2  195.89    2.18   0
   2 -13   5  106.83    2.09   0
   2  -7   8    6.51    1.80   0
   2   0  -4  781.25    1.90   0
   2  15  -4  100.59    1.86   0
   2  24  -2   33.11    2.28   0
   3 -14   6   48.01    2.68   0
   3  -2  -5   42.07    0.69   0
   3  17  -5   20.27    1.72   0
   3  22  -4   86.26    2.40   0
   4 -19   2  135.74    2.40   0
   4 -19   3  126.33    2.56   0
   4 -18   0  179.76    2.58   0
   4  17  -6   16.81    1.83   0
   4  23  -5   15.00    2.17   0
   5 -18  -2  278.36    2.64   0
   5  -1  -7    0.41    0.95   0
   5  16  -7   64.84    2.26   0
   6 -14  -5    4.39    0.81   0
   6   2  -8   23.88    1.48   0
   7 -18  -4   21.19    1.60   0
   7 -13  -6    4.34    0.76   0
   0  -4   2 1666.44    2.74   0
   0  -4   4   78.15    1.31   0
   0  -3   5  521.47    2.35   0
   0  -1   6  260.82    1.73   0
   0   4   7  267.19    1.71   0
   0   9  -1  906.10    2.45   0
   0  16   0  729.36    2.72   0
   0  20   2  160.70    1.81   0
   1 -10   3 1140.90    3.56   0
   1  -9   1 1850.34    3.55   0
   1  -7   6  141.39    2.24   0
   1  -5   7    4.43    1.41   0
   1  -1   8   46.41    1.56   0
   1   6  -3   47.49    0.90   0
   1   7  -3  424.92    1.90   0
   1   8  -3  120.32    1.28   0
   1   9  -3  739.78    2.63   0
   1  10  -3   11.35    1.02   0
   1  11  -3   29.07    1.51   0
   1  18  -2   67.73    1.65   0
   1  24   0  278.79    2.83   0
   1  26   2   15.64    1.77   0
   2 -13   1 1110.48    3.66   0
   2 -13   4   71.91    2.30   0
   2 -12   0  368.85    2.07   0
   2 -11   6   13.84    1.64   0
   2  -9   7   27.51    1.92   0
   2  -6   8   34.82    1.88   0
   2  16  -4   71.24    1.80   0
   2  27  -1   12.61    2.19   0
   2  28   0   58.12    2.01   0
   3 -16   1   21.95    1.86   0
   3 -15   5  170.31    2.69   0
   3 -12   7   -1.14    2.06   0
   3  18  -5   20.15    1.79   0
   3  23  -4   86.49    2.42   0
   4 -18   4  138.75    2.74   0
   4 -17  -1    2.43    1.34   0
   4 -17   5    4.00    2.19   0
   4  18  -6  397.92    3.51   0
   4  19  -6   14.15    2.52   0
   5 -20   1  162.32    3.08   0
   5 -20   2    6.60    2.54   0
   5 -20   3   38.93    2.30   0
   5 -19  -1    0.71    1.54   0
   5  17  -7   63.87    2.30   0
   6 -21   0   44.53    2.79   0
   6 -18  -3  108.04    2.15   0
   6   1  -8    3.54    1.28   0
   7  -4  -8    3.72    0.69   0
   0  -4   3 1135.59    2.68   0
   0   0   6  437.78    2.22   0
   0   5   7   32.32    0.98   0
   0   6  -1  647.34    1.70   0
   0   6   7   71.35    1.04   0
   0   7  -1  345.66    1.37   0
   0  10  -1  143.87    1.19   0
   0  11  -1 2406.85    4.17   0
   0  11   7   38.74    0.60   0
   0  17   0    2.76    1.30   0
   0  19   1  336.33    2.08   0
   0  21   3   71.69    1.42   0
   1  -9   4    6.92    1.50   0
   1  -8   5 1282.52    4.36   0
   1  -4   7  260.13    2.36   0
   1   0   8  416.60    2.74   0
   1   4  -3 1434.43    2.86   0
   1   5  -3  138.38    1.11   0
   1  12  -3  164.00    1.68   0
   1  19  -2   56.83    1.63   0
   1  22  -1   54.65    1.70   0
   2  -8   7   36.40    2.35   0
   2  -5   8    4.27    2.12   0
   2  18  -4  211.49    2.79   0
   2  22  -3  251.71    2.82   0
   2  25  -2    0.59    1.73   0
   3 -16   2   10.66    1.60   0
   3 -16   3   46.75    1.81   0
   3 -14  -1  307.21    1.93   0
   3 -13   6   35.90    2.16   0
   3 -11   7  192.50    3.37   0
   3  19  -5  215.34    2.79   0
   3  24  -4   47.75    2.28   0
   4 -18   1  146.13    2.28   0
   4 -18   2   47.29    2.30   0
   4 -18   3  126.21    2.49   0
   4 -11  -4   17.63    0.65   0
   4  20  -6   13.90    2.52   0
   5  -2  -7   20.28    0.96   0
   6 -20  -1   25.92    2.53   0
   6 -16  -4   17.09    1.37   0
   0  -2   5   15.24    0.85   0
   0   7   7    4.36    0.80   0
   0   8   7  130.75    1.05   0
   0   9   7   78.01    0.92   0
   0  10   7   12.86    0.63   0
   0  12  -1   23.56    0.89   0
   0  18   0  901.22    3.44   0
   0  20   1    8.57    1.05   0
   0  21   4    4.98    1.03   0
   1  -9   2  695.98    2.51   0
   1  -9   3  264.63    2.09   0
   1  -3   7    4.82    1.70   0
   1   1   8   45.36    1.44   0
   1  25   0  191.72    2.58   0
   1  27   2   53.64    2.00   0
   1  27   3  155.41    2.26   0
   2 -12   4   45.12    2.06   0
   2 -10   6  252.50    2.67   0
   2  -4   8   15.81    2.12   0
   2  -1  -4  195.51    0.99   0
   2  19  -4    0.06    2.25   0
   2  26  -2    6.26    1.73   0
   2  28  -1   -1.16    1.80   0
   3 -15   4   94.47    2.14   0
   3 -14   5    1.62    1.91   0
   3  -7  -4    1.66    0.14   0
   3   8  -6  138.29    1.98   0
   3   9  -6    6.27    1.71   0
   3  10  -6   16.36    1.78   0
   3  20  -5  124.42    2.46   0
   3  21  -5    8.07    2.38   0
   3  25  -4   -0.50    2.53   0
   4 -17   4    0.64    1.91   0
   4 -16   5   61.38    2.45   0
   4 -15  -2   13.30    1.33   0
   4   9  -7  122.69    2.30   0
   4  21  -6    7.04    1.99   0
   5 -19   0   45.68    2.00   0
   5 -19   3    4.78    2.03   0
   6   0  -8   35.81    1.30   0
   7 -19  -3    1.73    1.55   0
   0  -3   2 2001.09    2.85   0
   0  -3   4 1027.08    2.70   0
   0  -2   1  104.33    0.58   0
   0   1   6  265.38    1.62   0
   0  14  -1   90.68    1.31   0
   0  15  -1 1286.56    3.77   0
   0  21   1   22.41    1.56   0
   0  22   2  147.27    1.89   0
   0  22   3   78.91    1.58   0
   1  -8   1  817.82    2.38   0
   1  -8   4  453.41    2.67   0
   1  -7   0   24.05    0.52   0
   1  -7   5  136.94    2.03   0
   1   2   8   82.06    1.57   0
   1  21  -2  197.58    2.30   0
   1  24  -1    6.78    2.00   0
   2 -11   5    4.16    1.55   0
   2 -10  -1  286.18    1.39   0
   2  -7   7  209.02    2.63   0
   2  20  -4  209.39    2.95   0
   2  24  -3    3.64    1.81   0
   3 -15   1  229.85    2.16   0
   3 -15   2  323.04    3.00   0
   3 -15   3  178.06    2.37   0
   3 -12   6    1.90    1.86   0
   3 -10   7   15.44    2.13   0
   3  -3  -5   93.73    0.71   0
   3   6  -6  270.96    1.99   0
   3   7  -6  142.17    1.67   0
   3  11  -6    6.61    1.45   0
   3  12  -6   33.57    1.61   0
   3  13  -6   45.06    1.74   0
   3  14  -6   13.47    2.06   0
   3  22  -5   12.19    2.45   0
   4 -17   1  140.47    2.58   0
   4 -14   6   48.15    2.44   0
   4 -13  -3  243.24    1.60   0
   4   6  -7    5.91    1.57   0
   4   7  -7   31.59    1.42   0
   4   8  -7   66.60    1.66   0
   4  10  -7   10.72    1.57   0
   4  11  -7   26.95    1.69   0
   4  12  -7   21.77    1.77   0
   4  13  -7  206.16    2.93   0
   5 -19   1    3.89    1.85   0
   5 -19   2    0.87    1.86   0
   5 -18   4  100.57    2.82   0
   5 -17  -2  112.45    1.79   0
   5 -11  -5   59.01    0.66   0
   6 -20   1   16.67    2.41   0
   0  -3   3  304.38    1.37   0
   0  -1   5    5.54    0.76   0
   0   4  -1   69.86    0.58   0
   0  18   6   23.78    0.51   0
   0  22   4    0.79    1.13   0
   1  -5   6   -2.09    1.26   0
   1  -2   7   82.52    1.61   0
   1   3   8    5.98    1.10   0
   1  17  -3 1087.63    4.14   0
   1  26   0   33.64    1.69   0
   1  28   2    6.78    1.81   0
   2 -12   2    6.54    1.14   0
   2 -12   3  768.55    3.38   0
   2 -11   0   78.93    1.09   0
   2 -10   5  625.85    3.71   0
   2  -6   7    3.58    2.11   0
   2  -3   8    7.37    1.64   0
   2   7  -5  413.19    2.42   0
   2   8  -5   42.64    1.28   0
   2   9  -5   85.32    1.54   0
   2  10  -5 1152.25    3.93   0
   2  11  -5  578.08    2.99   0
   2  12  -5   70.54    2.00   0
   2  13  -5   18.01    1.87   0
   2  21  -4  297.45    3.01   0
   2  25  -3   38.95    2.44   0
   3 -13   5    4.90    1.89   0
   3  -9   7   79.73    2.82   0
   3  -6   8   55.78    2.69   0
   3   4  -6  232.47    1.96   0
   3   5  -6   10.55    1.01   0
   3  15  -6  137.80    2.24   0
   3  16  -6  101.18    2.55   0
   3  23  -5    2.91    2.45   0
   4 -17   2    9.56    1.69   0
   4 -16   4    5.53    2.09   0
   4 -15   5  173.45    3.05   0
   4 -13   6   31.15    2.84   0
   4   4  -7   79.39    1.66   0
   4   5  -7   31.47    1.25   0
   4  14  -7    2.83    1.72   0
   4  15  -7   17.44    1.86   0
   4  16  -7   -4.86    2.25   0
   5 -18   3   -0.74    2.02   0
   5  -3  -7  119.73    1.14   0
   5   7  -8    5.48    1.77   0
   5   8  -8   61.16    2.13   0
   5   9  -8    9.91    1.98   0
   5  10  -8    2.76    2.04   0
   5  11  -8    8.95    2.11   0
   5  12  -8    6.25    2.33   0
   5  13  -8   31.70    2.34   0
   6 -19  -1   48.63    2.56   0
   6 -17  -3   19.93    1.73   0
   6  -1  -8   -0.40    1.01   0
   0  -2   4  116.40    1.07   0
   0  20   0  315.81    2.21   0
   0  21   5   42.78    0.92   0
   0  22   1   23.67    1.27   0
   0  23   2  215.35    2.17   0
   0  23   3    4.59    1.34   0
   1  -8   3  196.28    1.65   0
   1  -6   5    4.65    1.54   0
   1  -4   6   30.00    1.72   0
   1   2  -3   28.62    0.55   0
   1   4   8   16.72    1.09   0
   1   5   8   48.07    1.43   0
   1  18  -3   39.79    1.64   0
   1  23  -2  267.76    3.04   0
   1  25  -1   52.44    1.88   0
   1  27   0   30.23    2.08   0
   1  28   1   26.13    2.02   0
   2  -8   6  413.17    3.08   0
   2  -2   8  344.74    3.01   0
   2   6  -5  378.09    2.08   0
   2  14  -5   12.86    1.48   0
   2  15  -5  200.14    2.67   0
   2  22  -4  176.60    2.62   0
   3 -14   3   49.23    2.21   0
   3 -11   6  118.65    2.44   0
   3   3  -6  495.37    2.37   0
   3  17  -6    1.80    1.75   0
   3  24  -5   26.10    2.67   0
   4 -16   0  389.62    3.04   0
   4 -16   3   -0.17    2.33   0
   4 -14   5   17.74    2.67   0
   4  17  -7    1.32    1.92   0
   5 -18   0    1.76    1.78   0
   5 -18   2  218.60    2.89   0
   5 -17   4   28.08    2.36   0
   5   5  -8  109.87    2.03   0
   5   6  -8   64.95    1.68   0
   5  14  -8   23.95    1.93   0
   6 -18  -2  338.96    3.02   0
   6  -7  -7   46.92    0.46   0
   7 -18  -3   10.38    1.94   0
   0   0   5   -0.26    0.69   0
   0   3   6   71.02    0.98   0
   0  18  -1   45.23    1.37   0
   0  21   0    1.37    1.16   0
   0  23   4  398.10    2.25   0
   1   6   8   42.49    1.44   0
   1  20  -3    5.60    1.94   0
   2 -11   3  167.31    1.87   0
   2  -9   5   75.24    2.20   0
   2  -5   7   28.81    1.75   0
   2  -1   8   47.40    2.28   0
   2   5  -5    3.62    0.88   0
   2  16  -5    4.88    1.54   0
   2  17  -5  103.43    2.42   0
   3 -14   2  147.25    1.94   0
   3 -13   4   24.92    1.79   0
   3 -12   5  152.73    2.46   0
   3 -10   6   -1.82    2.51   0
   3  -8   7  158.27    2.79   0
   3  -5   8   48.86    2.17   0
   3  18  -6   13.70    1.80   0
   3  19  -6   14.41    2.36   0
   4 -16   1  205.31    2.70   0
   4 -15  -1  438.97    2.87   0
   4 -15   4  211.95    2.94   0
   4 -14  -2   64.63    1.47   0
   4 -12   6   68.73    3.02   0
   4  18  -7    3.48    1.94   0
   4  19  -7   25.57    2.61   0
   5 -17  -1   17.07    1.61   0
   5 -17   3   63.14    2.82   0
   5 -16  -2    5.27    1.73   0
   5 -15   5   44.72    3.09   0
   5   4  -8   64.21    1.73   0
   6 -15  -4   23.76    1.35   0
   6 -13  -5   55.32    1.02   0
   6  -2  -8   23.36    1.00   0
   0  -2   3 1088.83    2.39   0
   0  10  -2  684.02    2.58   0
   0  12  -2  281.75    2.09   0
   0  19  -1  348.53    2.45   0
   0  22   0  370.69    2.57   0
   0  24   3    4.80    1.07   0
   1  -7   3   15.28    1.24   0
   1  -3   6  255.66    2.29   0
   1   0   7    4.68    1.15   0
   1   7   8   64.79    1.40   0
   1  11  -4   28.21    1.58   0
   1  28   0   68.24    1.94   0
   2 -11   2  479.18    2.52   0
   2  -7   6    8.76    1.53   0
   2  -4   7   13.39    2.06   0
   2   0   8    0.22    1.85   0
   2  18  -5    2.73    1.75   0
   2  19  -5    2.91    2.21   0
   2  27  -3    2.26    1.86   0
   3  -4   8   98.90    2.45   0
   3  20  -6   23.78    2.06   0
   4 -13   5   68.16    3.09   0
   4  -9   7   20.14    2.86   0
   4   2  -7   14.90    0.96   0
   5   3  -8   13.55    1.41   0
   0  -1   4  458.83    1.74   0
   0   1   5    7.74    0.90   0
   0   9  -2  446.55    1.92   0
   0  14  -2   45.31    1.24   0
   0  15  -2   25.66    1.22   0
   0  19   6   33.72    0.54   0
   0  20  -1    3.65    1.32   0
   0  22   5   48.63    1.01   0
   0  23   0   -4.75    1.75   0
   0  24   4  172.71    1.78   0
   0  25   2   20.68    1.80   0
   1  -7   2   67.57    0.99   0
   1  -6   0 1754.23    2.61   0
   1  -6   4   20.56    1.07   0
   1   1  -3  217.45    0.96   0
   1   1   7    6.18    1.45   0
   1   8  -4  283.71    1.84   0
   1   9  -4   89.66    1.37   0
   1   9   8   22.93    1.19   0
   1  10  -4  202.61    1.78   0
   1  10   8   19.62    1.14   0
   1  13  -4  685.26    3.15   0
   1  13   8   63.07    1.04   0
   1  14  -4  316.06    2.39   0
   1  14   8   -0.06    0.69   0
   1  15  -4   25.13    1.51   0
   1  22  -3   45.44    1.89   0
   1  25  -2   35.32    1.85   0
   2  -9  -1 1369.14    2.71   0
   2  -8   5    8.10    1.91   0
   2   3  -5   12.76    1.02   0
   2  20  -5    7.13    2.31   0
   2  25  -4   20.24    2.11   0
   3 -13   0    5.82    1.08   0
   3 -13   3   93.97    2.00   0
   3 -12  -1  341.52    2.07   0
   3 -12   4  127.73    2.21   0
   3 -11  -2   59.24    0.85   0
   3 -11   5  671.37    4.07   0
   3  -9   6  132.76    2.46   0
   3  -3   8   19.31    2.40   0
   3  21  -6   -2.62    1.92   0
   3  22  -6   -1.13    2.49   0
   4 -14   4   14.89    2.02   0
   4 -11   6   14.62    2.14   0
   4   1  -7  141.91    1.51   0
   5 -17   1   15.64    1.72   0
   5 -16   3   35.51    2.68   0
   5 -14   5   -4.01    2.27   0
   6 -18   0  163.16    3.06   0
   6 -18   1    5.54    2.31   0
   6 -17  -2    1.80    2.02   0
   6 -17   3   20.17    2.87   0
   7 -18  -2   38.02    2.63   0
   7 -16  -4   76.01    1.68   0
  -1  10   2  441.06    1.32   0
  -1  11   2  103.89    0.77   0
  -1  11   3   30.97    0.48   0
  -1  13   3 1094.54    2.14   0
  -1  14   3  108.18    0.91   0
   0   5   6  651.68    2.11   0
   0   7  -2   50.92    0.83   0
   0  16  -2  401.14    2.42   0
   0  17  -2   -1.22    1.17   0
   0  21  -1   23.30    1.45   0
   0  24   0   -0.90    1.96   0
   0  25   1   30.47    1.48   0
   0  25   3    5.47    1.15   0
   1  -4   5  374.31    2.42   0
   1  -2   6  323.70    2.18   0
   1   7  -4  119.41    1.33   0
   1  11   8   30.77    0.98   0
   1  12   8    4.86    0.87   0
   1  16  -4    6.00    1.44   0
   1  17  -4  176.50    2.19   0
   1  26  -2   68.69    2.09   0
   2 -10   3  795.85    3.30   0
   2  -9   4  574.62    3.01   0
   2  -3   7  202.04    2.38   0
   2  21  -5  111.65    2.41   0
   2  26  -4   78.33    2.43   0
   3 -13   2   78.87    1.65   0
   3  -6   7  210.54    2.87   0
   3  -2   8  127.69    2.94   0
   3   1  -6    8.88    0.74   0
   4 -15   1    0.13    1.45   0
   4 -12  -3    2.45    0.66   0
   4 -12   5  215.88    3.44   0
   5 -16  -1   -1.44    1.84   0
   5 -15   4    3.10    2.18   0
   5 -14  -3  285.53    2.21   0
   5  -4  -7    0.73    0.55   0
   5   2  -8   53.66    1.22   0
   7 -17  -3   23.68    1.75   0
  -1   9   2  404.75    1.13   0
  -1  15   2    2.54    0.66   0
  -1  15   3    2.63    0.71   0
  -1  16   2   11.90    0.95   0
   0   6  -2  111.45    0.93   0
   0  18  -2  201.86    2.03   0
   0  23   5    1.21    0.85   0
   0  25   0   -0.80    1.79   0
   0  25   4    2.95    1.17   0
   0  26   1   20.96    1.85   0
   0  26   2   40.44    1.49   0
   0  26   3   25.31    1.59   0
   1  -6   3  599.13    2.51   0
   1   2   7   91.95    1.45   0
   1   6  -4  445.87    2.03   0
   1  24  -3   55.63    2.04   0
   2 -10   1  614.43    2.46   0
   2  -5   6  269.06    2.81   0
   2   2  -5    9.41    0.89   0
   2  22  -5   12.05    1.96   0
   2  23  -5    7.01    2.41   0
   3 -11   4    8.46    2.11   0
   3 -10   5   46.26    1.89   0
   3  -4  -5   13.95    0.43   0
   3  10  -7   21.46    1.94   0
   3  11  -7   30.39    2.18   0
   3  12  -7  181.68    2.70   0
   3  13  -7   18.57    2.17   0
   3  14  -7   25.47    2.31   0
   3  15  -7  107.24    2.59   0
   4 -14  -1  436.63    2.57   0
   4 -13   4   17.21    1.83   0
   4 -10  -4   65.92    0.72   0
   4 -10   6  137.87    2.79   0
   5 -16   0    2.27    2.21   0
   5 -16   1   23.32    2.15   0
   5 -16   2   82.20    2.28   0
   5 -15  -2    5.52    1.28   0
   5 -13   5  325.07    3.93   0
   5   1  -8   14.18    1.17   0
   6 -17   2   73.54    2.45   0
   6 -10  -6    0.76    0.50   0
   6  -3  -8   17.63    0.79   0
   7 -18  -1   15.38    2.19   0
  -1   9   3  704.60    1.05   0
  -1  13   1 1535.25    3.14   0
  -1  14   1   26.15    0.84   0
  -1  16   3   81.07    1.00   0
   0  -1   1  476.04    0.93   0
   0  -1   3   83.87    0.74   0
   0   0   4    5.34    0.59   0
   0   2  -1  105.99    0.53   0
   0   6   6   -0.90    0.73   0
   0  20  -2  164.53    2.11   0
   0  23  -1   35.27    1.57   0
   0  27   2   13.33    1.71   0
   1  -6   1 3612.75    4.38   0
   1  -5   4   90.03    1.32   0
   1   3   7    5.64    1.31   0
   1  20  -4   51.13    1.90   0
   1  21  -4    1.17    2.24   0
   1  25  -3  158.15    2.58   0
   2  -9   3   90.08    1.89   0
   2  -8   4  113.55    2.02   0
   2  -7   5   69.70    1.74   0
   2  -2   7    9.80    1.48   0
   2   3   8    5.95    1.75   0
   2  11  -6   33.46    2.02   0
   2  12  -6    0.50    1.84   0
   2  13  -6  193.57    2.58   0
   2  14  -6   24.43    2.05   0
   2  15  -6  191.69    2.72   0
   2  24  -5   64.49    2.81   0
   3 -12   2  247.03    2.54   0
   3   0  -6  237.94    1.49   0
   3   8  -7   98.38    2.10   0
   3   9  -7  181.38    2.16   0
   3  16  -7  100.45    2.20   0
   3  17  -7   -2.21    1.84   0
   3  18  -7   12.43    2.37   0
   4 -14   0   37.91    1.79   0
   4 -14   2  226.69    2.53   0
   4 -11   5  109.93    3.01   0
   4  -9   6   73.87    2.87   0
   4   0  -7    0.45    0.72   0
   4   9  -8   19.18    1.89   0
   4  10  -8   33.56    1.70   0
   4  11  -8   30.82    1.76   0
   4  12  -8   28.48    1.78   0
   4  13  -8   -0.55    1.69   0
   4  14  -8    0.03    1.74   0
   4  15  -8    2.50    1.83   0
   4  16  -8   11.39    1.87   0
   5 -15   3    4.29    1.97   0
   5 -14   4  354.69    3.73   0
   6 -17   0   10.92    1.75   0
   6 -17   1   60.12    2.23   0
   6 -16  -2   32.05    2.14   0
   6   3  -9   43.14    1.58   0
   7 -17  -2   13.47    2.39   0
  -1   8   2 1505.44    1.84   0
  -1  10   1   51.36    0.69   0
  -1  16   1  589.96    2.33   0
  -1  17   3  979.45    2.55   0
  -1  18   2   68.26    1.28   0
   0   5  -2  162.60    1.01   0
   0  20   6   -0.09    0.46   0
   0  24  -1    8.64    1.52   0
   0  26   0   43.69    1.71   0
   0  26   4   23.49    1.30   0
   0  27   1  220.57    2.42   0
   0  27   3   29.84    1.59   0
   1  -6   2   11.32    0.73   0
   1   0  -3    1.56    0.31   0
   1  22  -4   88.23    2.17   0
   2  -1   7    6.73    1.84   0
   2   9  -6   23.13    1.35   0
   2  10  -6   14.11    1.36   0
   2  16  -6   84.35    2.09   0
   2  17  -6   52.44    1.99   0
   2  18  -6   27.90    2.51   0
   2  25  -5   -0.58    1.97   0
   3 -12   1  939.06    3.53   0
   3 -11   3  550.19    3.38   0
   3  -9   5   78.96    2.06   0
   3  -7   6   -2.88    1.65   0
   3   0   8   20.00    2.26   0
   3   7  -7    4.69    1.22   0
   3  19  -7   99.96    2.49   0
   3  20  -7   38.81    2.58   0
   4 -14   1  347.52    2.68   0
   4 -13   3  421.57    3.30   0
   4 -12   4   54.95    2.17   0
   4  -6   7    2.79    2.22   0
   4   7  -8   10.98    1.86   0
   4   8  -8    2.62    1.34   0
   5 -15  -1   17.37    2.04   0
   5 -15   2   23.06    2.37   0
   5 -12   5   -3.28    2.35   0
   5 -10   6    6.20    2.36   0
   6 -16   2  105.77    3.04   0
   6 -15  -3    6.52    1.70   0
   6 -14   4    5.74    3.01   0
   7 -17   1   50.35    2.92   0
   7 -15  -4   -0.13    1.57   0
   7  -9  -7    1.05    0.49   0
  -1  14   0  507.08    2.28   0
  -1  18   3   38.46    0.88   0
  -1  19   2   57.32    1.12   0
   0   3   5  511.84    1.84   0
   0   7   6  392.87    1.51   0
   0  11  -3  133.96    1.51   0
   0  12  -3  329.31    2.13   0
   0  13  -3  233.10    1.94   0
   0  14  -3  438.89    2.53   0
   0  15  -3  572.08    2.90   0
   0  25  -1   29.86    1.69   0
   0  27   0    0.84    1.53   0
   0  28   2    0.91    1.74   0
   1  -5   3  293.49    1.89   0
   1  -4   4  155.32    1.68   0
   1   0   6   80.71    1.37   0
   2  -9   1  294.83    1.95   0
   2  -9   2  861.16    3.08   0
   2  -6   5  899.05    3.80   0
   2   7  -6   -3.02    1.48   0
   2   8  -6   50.84    1.34   0
   2  19  -6   56.75    2.12   0
   2  20  -6   80.96    2.72   0
   3 -10  -2    1.00    0.81   0
   3 -10   4  401.68    3.04   0
   3  -6   6   16.57    2.20   0
   3   1   8    5.83    2.17   0
   3   6  -7  106.51    1.63   0
   4 -10   5    2.33    2.59   0
   4  -8   6    6.62    2.49   0
   4   6  -8   46.70    1.79   0
   5 -15   0    4.44    2.00   0
   5 -15   1    5.51    1.62   0
   5 -13   4  146.25    2.96   0
   5   0  -8   16.34    1.07   0
   6 -16  -1   76.86    2.55   0
   6 -16   1   33.87    2.45   0
   6 -15   3   76.82    2.70   0
   7 -17  -1   59.31    2.29   0
   7 -17   0    3.95    1.64   0
  -1   8   1 1604.67    2.39   0
  -1  12   0  217.66    1.39   0
  -1  13   4  709.63    1.30   0
  -1  14   4  282.32    0.96   0
  -1  15   0   60.64    1.14   0
  -1  16   0  168.05    1.56   0
  -1  19   1   71.58    1.25   0
  -1  20   1   51.31    1.59   0
  -1  20   2  111.62    1.40   0
   0   4  -2 1537.19    2.64   0
   0   9  -3  391.45    2.20   0
   0  10  -3  350.03    2.03   0
   0  18  -3  204.18    2.24   0
   0  19  -3  209.18    2.58   0
   0  24  -2   52.63    2.20   0
   0  28   0    1.62    2.06   0
   1  -5   0 1595.87    2.37   0
   1   5   7    2.64    0.92   0
   1  11  -5  252.47    2.17   0
   1  12  -5  202.14    2.12   0
   1  13  -5  251.46    2.37   0
   1  14  -5  256.21    2.42   0
   1  15  -5  164.59    2.17   0
   1  16  -5  207.66    2.40   0
   1  17  -5  247.24    2.86   0
   1  18  -5   14.73    2.14   0
   1  24  -4  100.65    2.40   0
   2  -8   3  186.00    1.82   0
   2  -7   4  204.53    2.00   0
   2  -3   6   27.53    1.91   0
   2   0   7   -3.33    1.41   0
   2   6  -6    9.92    1.40   0
   2   6   8   27.75    1.73   0
   2  21  -6  294.47    3.30   0
   2  22  -6  104.73    3.05   0
   3 -11   2   98.93    2.00   0
   3  -8   5    2.79    1.65   0
   3  -3   7    1.88    1.80   0
   3   5  -7    8.07    1.11   0
   4 -13  -1   58.46    1.37   0
   4 -12   3  296.36    3.25   0
   4 -11   4   25.08    2.45   0
   4  -1  -7  132.63    1.26   0
   4   5  -8    4.88    1.56   0
   5 -14  -2  249.03    2.23   0
   5 -13  -3  212.79    2.09   0
   5 -11   5   46.74    2.56   0
   5 -10  -5   36.92    0.66   0
   5   7  -9    7.29    1.74   0
   5   8  -9    2.17    1.49   0
   6 -13   4   34.21    3.11   0
  -1  12   4  351.27    0.81   0
  -1  16   4    4.29    0.55   0
  -1  18   0  169.32    1.69   0
  -1  19   0  358.86    2.47   0
  -1  20   3    5.61    0.80   0
  -1  21   1   27.33    1.54   0
  -1  21   2  183.22    1.68   0
   0   0   3    2.02    0.39   0
   0   8  -3 3389.69    5.22   0
   0  20  -3    5.51    1.48   0
   0  21  -3   68.00    2.37   0
   0  25  -2   21.58    2.11   0
   0  27  -1  219.77    2.62   0
   1   1   6  582.08    2.65   0
   1   3  -4   12.93    0.71   0
   1   6   7   45.89    1.33   0
   1   9  -5   99.55    1.56   0
   1  10  -5  100.40    1.63   0
   1  19  -5   63.62    1.97   0
   1  20  -5  103.38    2.69   0
   1  26  -4    3.06    2.39   0
   2  -5   5    0.92    1.33   0
   2  -3  -4  192.06    0.71   0
   2   1   7    4.68    1.94   0
   2   7   8    8.45    1.56   0
   2  23  -6   29.88    2.17   0
   3 -11   0  385.69    2.16   0
   3 -11   1  324.62    2.21   0
   3 -10   3  201.65    2.23   0
   3  -9   4    4.32    1.56   0
   3  -5   6  136.52    2.86   0
   3  -2   7  152.26    2.87   0
   3   2   8  126.69    2.40   0
   4 -12  -2  173.58    1.57   0
   4 -11  -3   65.84    0.93   0
   4  -9   5  119.71    2.55   0
   4  -4   7   12.52    2.69   0
   5 -14   2   53.69    1.99   0
   5 -12   4   56.90    2.46   0
   5  -8   6   23.55    2.89   0
   5   6  -9   11.72    1.80   0
   6 -15  -2  132.55    2.23   0
   6 -14   3   16.94    2.34   0
   6   1  -9    9.94    1.09   0
   7 -16   1   19.06    2.20   0
   7 -13  -5   23.32    1.38   0
  -1  18   4   81.63    0.92   0
  -1  20   0   33.79    1.33   0
  -1  21   3    1.63    1.07   0
  -1  22   2   36.98    1.22   0
   0   4   5  813.29    2.10   0
   0   9   6    7.56    0.57   0
   0  21   6   -0.70    0.46   0
   0  22  -3   76.59    2.03   0
   0  26  -2   41.17    1.81   0
   0  28  -1   23.70    1.79   0
   0  29   0   -2.21    1.65   0
   1  -5   1  241.49    1.26   0
   1  -5   2 1910.91    3.50   0
   1  -3   4 1057.53    3.12   0
   1  -1   5  144.25    1.73   0
   1   8  -5   17.07    1.17   0
   1  21  -5  269.42    2.98   0
   1  22  -5  103.90    2.83   0
   2  -8   2  259.51    1.85   0
   2  -6   4    7.67    1.58   0
   2  -2   6  624.03    3.52   0
   2   0  -5    1.04    0.51   0
   2   5  -6   13.46    1.00   0
   3  -7   5  230.42    2.62   0
   4 -10   4   16.80    2.36   0
   4   4  -8    1.03    1.10   0
   5 -14   0  110.33    2.41   0
   5 -14   1  162.82    2.38   0
   5  -1  -8    9.79    1.00   0
   5   5  -9    4.04    1.56   0
   6 -15  -1  247.95    3.21   0
   6 -15   0   61.85    2.33   0
   6 -15   1  297.11    3.23   0
   7 -16  -1   87.35    2.19   0
   7 -16   0   12.75    1.78   0
   7 -15   2   69.29    2.70   0
   7 -14  -4    9.45    1.64   0
   7 -11  -6   16.39    1.08   0
  -1   7   2  740.09    1.14   0
  -1  14  -1  120.89    1.44   0
  -1  15  -1  558.81    2.55   0
  -1  16  -1 1279.26    3.81   0
  -1  18  -1   56.97    1.44   0
  -1  19   4   21.03    0.80   0
  -1  22   0  120.22    2.14   0
  -1  22   3   44.77    1.30   0
  -1  23   1   -0.54    1.25   0
   0   3  -2 1957.52    2.84   0
   0  27  -2   15.24    1.83   0
   1  -4   3  399.13    1.87   0
   1   2   6  310.63    1.99   0
   1   7  -5  523.12    2.50   0
   1   7   7  157.80    1.49   0
   2  -8   0  439.50    1.77   0
   2  -8   1  134.75    1.29   0
   2  -7   3    4.40    1.08   0
   2  -4   5    3.04    1.29   0
   2   4  -6  172.73    1.71   0
   2   9   8    0.78    1.45   0
   3 -10   2  370.66    2.48   0
   3  -8   4   34.54    2.12   0
   3  -4   6  175.87    2.81   0
   3   3  -7    7.34    1.24   0
   3   4   8   95.51    2.49   0
   3  12  -8   -0.79    1.97   0
   3  13  -8   74.36    2.36   0
   3  14  -8    1.96    2.05   0
   3  15  -8   28.33    1.97   0
   3  16  -8   -0.09    1.86   0
   3  17  -8    6.25    2.43   0
   4 -11   3   78.99    2.05   0
   4  -8   5  317.08    3.25   0
   4   3  -8   50.32    1.60   0
   5 -13   2  206.70    3.11   0
   5 -12   3    0.81    2.55   0
   5 -11   4   33.55    2.31   0
   5  -9   5  371.09    4.33   0
   5  -7   6   21.75    2.31   0
   5  -5  -7    2.79    0.44   0
   6 -14   2   38.87    2.22   0
   6 -13   3    2.91    2.24   0
  -1   8   0  492.11    1.58   0
  -1  11  -1  866.90    2.66   0
  -1  20   4   35.79    0.93   0
  -1  21  -1    1.91    1.71   0
  -1  23   0   45.83    1.65   0
  -1  23   3   24.67    1.41   0
  -1  24   2  444.51    2.66   0
   0  12  -4   30.65    1.71   0
   0  13  -4  376.17    2.48   0
   0  14  -4   33.47    1.36   0
   0  15  -4   35.82    1.55   0
   0  16  -4   29.64    1.56   0
   0  17  -4    7.95    1.52   0
   0  18  -4    1.76    1.55   0
   0  19  -4  561.83    3.82   0
   1   6  -5  817.26    2.92   0
   1   8   7  450.23    2.38   0
   1  25  -5   57.21    2.77   0
   2  -1   6  188.71    2.11   0
   2  10   8   17.23    1.43   0
   2  11  -7   15.59    1.91   0
   2  12  -7  164.84    2.23   0
   2  13  -7    1.25    1.54   0
   2  14  -7   57.50    1.95   0
   2  15  -7  249.02    2.76   0
   2  16  -7   27.49    1.84   0
   2  17  -7   29.64    1.96   0
   2  18  -7   10.43    1.85   0
   2  19  -7   27.21    2.03   0
   2  20  -7    2.19    2.33   0
   3 -10  -1   45.41    0.99   0
   3  -6   5  498.91    3.43   0
   3   0   7    1.16    2.34   0
   3   5   8   50.36    2.31   0
   3  10  -8   86.67    2.39   0
   3  11  -8    3.37    1.50   0
   4 -12   0  313.39    2.53   0
   4  -2   7   -2.89    2.53   0
   5 -13  -2  112.71    1.71   0
   5   4  -9    6.26    1.46   0
   6   0  -9   -1.05    0.82   0
   7 -15  -2   48.49    2.13   0
   7 -14   2    0.61    2.34   0
   8 -15  -3   29.12    2.49   0
  -1  10  -1  592.64    2.15   0
  -1  11   4   22.78    0.22   0
  -1  21   4    1.99    0.83   0
  -1  22  -1   62.08    1.65   0
  -1  24   0  299.45    2.58   0
  -1  24   3   56.92    1.48   0
  -1  25   1   54.08    1.54   0
   0   0   2 6893.56    4.32   0
   0   5   5   16.69    0.55   0
   0  10  -4   69.69    1.64   0
   0  11  -4  311.25    2.18   0
   0  20  -4   12.29    1.73   0
   0  21  -4    2.70    1.73   0
   0  22  -4    0.18    2.21   0
   0  22   6    4.73    0.45   0
   0  26  -3   25.68    1.86   0
   1  -1  -3  208.93    0.78   0
   1   0   5   -1.03    0.89   0
   1   3   6  292.51    1.93   0
   1  14  -6   17.19    2.03   0
   1  15  -6    4.36    2.18   0
   1  16  -6    7.91    2.28   0
   1  17  -6  225.51    3.18   0
   1  18  -6   99.89    2.71   0
   2  -5   4 1565.93    4.47   0
   2  -3   5  235.04    2.52   0
   2   3  -6  281.32    1.92   0
   2  10  -7  186.01    2.22   0
   2  11   8   -1.30    1.36   0
   3 -10   0   23.23    1.05   0
   3  -9  -2    4.41    0.77   0
   3  -3   6    2.85    1.64   0
   3   2  -7  121.23    1.61   0
   3   6   8   54.76    2.49   0
   3   9  -8   -2.51    1.37   0
   4 -10   3   66.86    2.55   0
   4  -9   4  270.72    2.94   0
   4  -7   5   66.53    2.18   0
   4   2  -8   48.51    1.40   0
   4  10  -9   69.89    2.28   0
   4  11  -9    6.65    1.64   0
   5 -13  -1  122.78    2.21   0
   5 -13   1   46.67    1.84   0
   5 -12  -3   31.00    1.52   0
   5 -10   4    6.46    2.15   0
   5  -8   5   26.41    3.13   0
   6 -14  -2   16.15    1.67   0
   6 -14  -1  124.62    2.43   0
   6 -13   2    0.34    2.51   0
   7 -15  -1   -3.95    1.40   0
   8 -15  -2    2.07    2.66   0
   8 -14  -4    6.80    2.04   0
   8 -13  -5    0.08    1.62   0
  -1   7   0   25.37    0.52   0
  -1   9  -1 1867.29    3.53   0
  -1  13  -2   40.95    1.52   0
  -1  15  -2  141.02    1.69   0
  -1  16  -2  106.61    1.59   0
  -1  17  -2  250.06    2.13   0
  -1  18  -2  359.49    2.56   0
  -1  19  -2    5.97    1.79   0
  -1  23  -1    8.15    1.38   0
  -1  24  -1   14.79    1.89   0
  -1  25   0  181.67    2.22   0
  -1  26   1    1.88    1.45   0
   0   5  -3  459.35    1.84   0
   0   9  -4  131.68    1.85   0
   0  11   6   28.43    0.64   0
   0  23  -4  400.13    3.37   0
   0  27  -3   31.21    1.91   0
   1  -4   2  594.28    1.95   0
   1  -3   3  353.59    1.85   0
   1   5  -5   68.33    1.17   0
   1  12  -6   47.93    1.65   0
   1  13  -6   14.80    1.57   0
   1  19  -6    1.41    1.88   0
   1  20  -6    1.47    1.88   0
   1  21  -6  100.95    2.83   0
   2  -7  -1 1225.73    2.42   0
   2  -6   3 3399.32    6.05   0
   2  -1  -5  614.93    1.80   0
   2   0   6  316.88    2.49   0
   2   4   7   17.24    1.72   0
   2   9  -7    9.78    1.37   0
   3  -9   2  104.71    1.95   0
   3  -7   4   48.39    1.62   0
   3  -5   5  106.05    2.12   0
   3  -2  -6    1.60    0.60   0
   3   1   7   73.89    2.10   0
   3   8  -8   -3.03    1.35   0
   4 -11  -2    6.96    0.91   0
   4  -9  -4  203.15    1.08   0
   4  -4   6  123.77    3.13   0
   4   9  -9   14.38    1.57   0
   5 -12   2   34.58    1.96   0
   5 -11   3    4.98    1.77   0
   5  -5   6   65.66    3.39   0
   5  -2  -8   52.99    1.04   0
   5   3  -9   20.02    1.14   0
   6 -10   4   15.38    3.28   0
   6  -8   5  173.50    4.01   0
   7 -14   1    1.50    2.18   0
   7 -13   2   16.02    2.94   0
   7 -12  -5  109.78    1.88   0
  -1   6   1 2047.72    2.28   0
  -1   8  -1  862.46    2.42   0
  -1  12  -2  402.75    2.18   0
  -1  20  -2  107.66    1.90   0
  -1  21  -2  324.64    2.68   0
  -1  22  -2  128.47    2.34   0
  -1  27   0   32.95    2.03   0
  -1  27   1   -0.43    1.40   0
   0   3   4 1009.46    2.20   0
   0   8  -4  389.35    2.32   0
   0  25  -4    4.29    2.33   0
   1   1  -4  443.61    1.58   0
   1   1   5  145.18    1.67   0
   1  10  -6   40.42    1.86   0
   1  10   7   69.13    1.28   0
   1  11  -6   49.99    1.62   0
   1  22  -6   11.30    2.01   0
   1  23  -6   18.07    2.08   0
   2  -7   1   44.12    1.12   0
   2   5   7   31.28    1.66   0
   2   8  -7   49.45    1.57   0
   3  -2   6   69.97    2.01   0
   3   7  -8  229.54    2.25   0
   4 -10  -3 1279.75    3.14   0
   4  -8   4   66.26    2.14   0
   4   0   7   -3.16    2.47   0
   4   8  -9   71.27    1.85   0
   5  -9   4    1.64    2.17   0
   5  -7   5    6.18    2.80   0
   6 -13   1   11.82    1.85   0
   6 -12  -4  114.16    1.80   0
   6 -11   3  381.17    4.56   0
   7 -14  -1    2.51    1.75   0
   7 -14   0    0.44    1.94   0
   8 -14  -3   17.73    2.39   0
  -1  11  -2  280.34    1.85   0
  -1  23  -2   -0.85    1.51   0
  -1  23   4  174.74    1.51   0
  -1  26   3    5.70    1.40   0
  -1  28   0   67.69    2.29   0
  -1  28   1   10.11    1.92   0
   0   2  -2   62.34    0.59   0
   0   4  -3 1128.71    2.71   0
   0   6   5   53.69    0.77   0
   0  17  -5  113.98    2.62   0
   0  26  -4   24.21    2.05   0
   1  -4   1  151.91    0.93   0
   1  -1   4 1300.94    3.33   0
   1   4  -5  260.43    1.68   0
   1   9  -6  203.32    2.02   0
   1  11   7  255.12    1.78   0
   2  -7   0  875.52    2.35   0
   2  -5  -3   29.01    0.20   0
   2  -4   4   86.49    1.52   0
   2  -2   5  399.96    2.61   0
   2   1   6  202.52    2.13   0
   2   7  -7    8.82    1.30   0
   3  -6   4   32.94    1.56   0
   3  -4   5   37.67    1.82   0
   3   1  -7    6.08    1.06   0
   3   6  -8    6.19    1.58   0
   4  -3   6  154.78    2.82   0
   4   7  -9    5.94    1.40   0
   5 -12  -2   44.78    1.73   0
   5 -11   2   75.78    2.76   0
   5 -10   3   13.96    1.96   0
   5  -4   6    9.89    2.41   0
   5   2  -9    2.66    1.18   0
   6 -13  -2   35.41    2.09   0
   6 -13   0    1.28    2.04   0
   6 -12   2   15.26    2.14   0
   6  -9   4   25.24    3.12   0
   6  -7   5   57.16    3.41   0
   6  -1  -9    9.65    0.71   0
   7 -13   1   67.71    2.87   0
   7 -12   2   56.32    3.16   0
   7 -11   3  134.79    3.35   0
   8 -14  -2    6.47    2.10   0
   8 -14  -1    6.10    2.04   0
  -1   7  -1  299.23    1.51   0
  -1  15  -3  344.58    2.70   0
  -1  17  -3  287.86    2.72   0
  -1  19  -3   65.15    2.27   0
  -1  20  -3   30.79    2.07   0
  -1  24   4   97.66    1.35   0
  -1  27  -1  145.89    2.34   0
  -1  27   3   14.77    1.43   0
  -1  28   2   96.04    1.84   0
   0   7  -4  586.96    2.48   0
   0  12   6  139.45    0.86   0
   0  13  -5  156.48    2.36   0
   0  14  -5  241.95    2.41   0
   0  15  -5   52.22    1.72   0
   0  20  -5   15.19    1.84   0
   0  22  -5   45.88    2.59   0
   1   8  -6  102.97    1.62   0
   1  12   7   73.83    1.22   0
   2  -6   2  371.79    2.19   0
   2  -5   3   24.39    1.16   0
   2   6  -7  285.46    2.18   0
   2   6   7    4.16    1.63   0
   2  16  -8   12.92    2.37   0
   2  17  -8   10.44    2.46   0
   3  -9  -1   17.21    0.83   0
   3  -9   0  312.87    1.89   0
   3  -8   2    2.33    1.68   0
   3  -7   3   34.24    1.86   0
   3   5  -8   40.53    1.62   0
   4  -7   4  514.64    3.98   0
   4   1   7  108.28    2.64   0
   4   6  -9    1.31    1.64   0
   5 -12   0   28.20    1.55   0
   5  -8   4    9.92    2.77   0
   5  -6   5    3.46    2.28   0
   6 -10   3  319.19    4.18   0
   6  -9  -6    0.86    0.73   0
   6  -7  -7   41.46    0.45   0
   7 -13  -3   30.46    2.27   0
   8 -13  -4   -1.05    2.06   0
   8 -12  -5    3.90    1.69   0
  -1   9  -2  685.29    2.48   0
  -1  13  -3  118.07    1.93   0
  -1  14  -3  312.26    2.28   0
  -1  21  -3   43.44    1.79   0
  -1  22  -3   31.83    1.82   0
  -1  23  -3    3.14    2.11   0
  -1  25   4   19.09    1.25   0
  -1  26  -2   15.06    1.74   0
  -1  28  -1   24.08    1.78   0
   0   0   1    5.43    0.16   0
   0  11  -5  244.48    2.52   0
   0  12  -5  281.60    2.42   0
   0  23  -5    4.14    2.01   0
   0  24  -5   15.97    2.04   0
   1  -2   3  412.65    1.81   0
   1   2   5   21.39    1.19   0
   2  -1   5   46.42    1.45   0
   2   2   6  585.75    3.16   0
   2   5  -7   61.80    1.68   0
   2  13  -8   26.94    2.19   0
   2  14  -8    6.71    1.68   0
   2  15  -8   48.51    2.09   0
   3  -3   5  195.99    2.80   0
   4 -10   1   38.36    1.47   0
   4  -3  -7   12.32    0.67   0
   4  -2   6   20.84    2.15   0
   4   2   7    7.29    2.47   0
   4   5  -9   -0.89    1.51   0
   5 -11   1  189.70    2.86   0
   5  -9  -5  199.11    1.20   0
   5  -9   3  737.70    4.86   0
   5  -3   6   34.75    2.58   0
   6 -12   1    7.30    1.86   0
   6 -11   2    3.31    1.93   0
   6  -8   4    0.54    3.04   0
   6  -6   5   50.30    2.90   0
   7 -13  -2    1.24    1.84   0
   7 -13   0  127.60    2.70   0
   7 -10  -6   -0.19    1.08   0
   7 -10   3   13.26    2.67   0
   8 -13   0    7.80    2.24   0
  -1   8  -2  342.79    1.95   0
  -1  12  -3  131.07    1.63   0
  -1  25  -3   31.98    2.35   0
  -1  28  -2    7.49    2.26   0
   0  13   6  461.19    1.38   0
   1   0   4 2845.74    4.86   0
   1   6   6   49.41    1.34   0
   1  13   7   25.24    1.02   0
   1  14  -7   81.26    2.40   0
   1  15  -7  115.16    2.27   0
   1  16  -7   51.15    1.99   0
   1  17  -7    7.65    1.81   0
   1  18  -7   -3.91    1.82   0
   1  19  -7   17.66    1.95   0
   1  20  -7   47.98    2.24   0
   2  -3   4    5.17    1.12   0
   2   1  -6  502.59    2.07   0
   2   7   7  189.25    2.03   0
   2  11  -8   11.26    1.98   0
   2  12  -8   12.94    1.64   0
   3  -5   4   11.23    1.44   0
   3   0  -7    0.55    0.92   0
   3   0   6  673.91    3.99   0
   3   4  -8   26.24    1.50   0
   3  11  -9   -3.70    2.23   0
   3  12  -9   80.19    2.14   0
   4 -10  -2   10.60    0.90   0
   4  -6   4  359.19    3.56   0
   4  -4   5   49.48    2.59   0
   4   0  -8  171.90    1.61   0
   5 -10  -4   62.45    1.23   0
   5  -2   6   85.73    3.53   0
   5   1  -9    3.38    1.07   0
   7 -12  -4   15.71    1.81   0
   7 -12   1   60.21    2.44   0
   7 -11   2   13.94    2.38   0
   8 -13  -3  101.58    2.47   0
   8 -13  -1   78.61    2.39   0
   8 -12   1   51.03    2.58   0
  -1   6  -1 3659.62    4.36   0
  -1   6   2 1818.05    1.42   0
  -1  11  -3  851.95    3.19   0
   0   4   4   81.50    0.73   0
   0   5  -4  162.40    1.60   0
   0   9  -5    4.01    1.23   0
   1   0  -4   41.43    0.66   0
   1  12  -7   74.17    2.25   0
   1  13  -7    3.71    1.49   0
   1  14   7  125.47    1.34   0
   2  -4   3   44.66    1.48   0
   2   3   6   30.42    1.72   0
   2   4  -7    0.98    1.35   0
   2  10  -8    6.88    1.89   0
   3  -8   1 2728.80    5.48   0
   3  -6   3  145.87    1.90   0
   3   1   6   12.68    2.23   0
   3   5   7   38.31    1.88   0
   3  10  -9   15.63    2.11   0
   4 -10   0   13.65    1.26   0
   4   3   7   26.04    2.16   0
   4   4  -9   24.45    1.57   0
   5 -11   0   20.60    1.45   0
   6 -12  -2    8.34    1.41   0
   6 -11  -4   11.15    1.54   0
   6  -9   3   57.52    2.53   0
   6  -5   5    5.08    2.59   0
   7 -11  -5   84.64    1.52   0
   7  -9   3   33.83    2.64   0
   7  -7   4   21.11    3.45   0
  -2  16   1   66.74    1.45   0
  -2  17   0   75.93    1.68   0
  -2  17   1 1136.68    3.43   0
  -2  18   0  113.45    1.61   0
  -2  18   1   90.79    1.38   0
  -2  19   0  198.34    1.91   0
  -2  19   1  107.36    1.48   0
  -2  20   0  133.24    2.04   0
  -2  20   1    1.82    1.06   0
  -2  21   1   18.63    1.61   0
  -1   5   0 1582.34    2.37   0
  -1   7  -2   64.37    1.16   0
  -1  10  -3 1150.42    3.56   0
  -1  16  -4  130.91    2.06   0
  -1  18  -4    5.54    1.58   0
  -1  19  -4  386.52    3.12   0
  -1  21  -4  166.09    2.51   0
  -1  22  -4   71.42    2.47   0
  -1  23  -4   79.83    2.67   0
  -1  27  -3  186.29    2.78   0
   0   8  -5 1346.37    4.28   0
   0  17  -6   43.27    2.02   0
   0  20  -6    1.40    1.84   0
   0  21  -6   -3.18    1.96   0
   0  22  -6    0.99    2.45   0
   1   2  -5  181.84    1.35   0
   1   3   5   84.73    1.20   0
   1   5  -6  410.85    2.49   0
   1   7   6  130.09    1.61   0
   1  11  -7  137.78    2.17   0
   1  15   7    8.21    0.94   0
   2  -5   2  692.38    2.60   0
   2  -2  -5   11.19    0.59   0
   2  -2   4  184.58    2.09   0
   2   0   5    2.83    1.17   0
   2   9  -8    8.90    1.48   0
   3  -4   4  324.17    2.68   0
   3  -3  -6  518.93    1.52   0
   3   9  -9   14.57    1.66   0
   4  -3   5   38.44    2.63   0
   4   0   6  990.05    5.70   0
   4   4   7   10.43    2.00   0
   5 -11  -1  111.21    1.68   0
   5 -10   1  941.89    4.78   0
   5  -8   3   12.60    2.00   0
   5  -6   4  253.08    3.71   0
   5  -3  -8   13.84    0.70   0
   6  -2  -9    4.78    0.67   0
   7 -10   2   23.39    2.49   0
   7  -8  -7    2.06    0.75   0
   8 -11   1   43.27    2.34   0
  -2  15   0  128.89    1.48   0
  -2  15   1    2.22    0.83   0
  -2  17  -1  533.87    3.04   0
  -2  17   2  144.19    1.55   0
  -2  19  -1    0.07    1.62   0
  -2  19   2  110.12    1.59   0
  -2  20  -1   72.28    2.08   0
  -2  20   2  264.23    2.07   0
  -2  21  -1   79.90    2.19   0
  -2  21   2    6.28    1.39   0
  -2  23   0    8.72    1.48   0
  -2  23   1   11.34    1.36   0
  -2  24   0  195.32    2.58   0
  -2  24   1   11.90    1.69   0
  -1   5   1   88.33    0.52   0
  -1   9  -3  269.86    1.89   0
  -1  13  -4   15.30    1.67   0
  -1  14  -4  271.89    2.43   0
  -1  24  -4   42.32    2.08   0
  -1  25  -4   21.57    2.43   0
   0   1  -2  744.44    1.58   0
   0   1   2  714.72    1.34   0
   1  -1   3  105.37    1.20   0
   1  10  -7  526.97    3.30   0
   1  16   7    8.80    0.79   0
   1  17   7   32.51    0.99   0
   2  -6   0  820.45    2.25   0
   2   4   6   57.50    1.82   0
   2   8  -8   19.98    1.83   0
   3  -8  -1 1109.39    3.00   0
   3  -8   0   47.30    1.07   0
   3   3  -8  122.68    1.58   0
   3   8  -9   52.28    2.10   0
   4  -8   2   12.05    1.46   0
   4  -7  -5   83.51    0.58   0
   4   5   7   53.66    2.79   0
   5  -9   2  198.96    2.71   0
   5   0  -9    1.42    1.13   0
   6 -11   0   30.57    2.36   0
   6  -6   4   23.39    3.11   0
   7  -6   4    1.15    3.01   0
   8 -12  -3   24.99    2.30   0
   8 -12  -2    1.26    1.75   0
   8 -12  -1   66.53    2.28   0
   8 -11  -5   20.74    1.94   0
  -2  14   1   10.92    0.82   0
  -2  16  -1  254.87    2.09   0
  -2  16   2   70.92    1.03   0
  -2  22  -1    8.22    1.43   0
  -2  23  -1    5.86    1.61   0
  -2  23   2   16.57    1.45   0
  -2  25   1  253.49    2.65   0
  -1   8  -3  192.24    1.86   0
  -1  12  -4  124.16    1.75   0
  -1  19   5   62.66    0.61   0
  -1  20   5  113.79    0.82   0
   0   2  -3 1087.19    2.47   0
   0   4  -4   79.28    1.11   0
   0   7  -5    2.95    1.15   0
   0   8   5 1480.62    2.63   0
   1  -3   1   94.62    0.75   0
   1   1   4 1389.71    3.37   0
   1   8   6    2.78    1.09   0
   1   9  -7   11.54    1.54   0
   2   0  -6  119.47    1.11   0
   2   1   5   48.83    1.44   0
   2   7  -8   52.52    1.92   0
   3  -5  -5  573.49    0.69   0
   3  -5   3   10.56    1.31   0
   3  -1   5  352.02    2.92   0
   3   7  -9   -2.22    1.69   0
   3   7   7   69.91    2.03   0
   4  -9   0  188.66    2.23   0
   4  -2   5  106.60    3.08   0
   4   1   6   10.04    2.06   0
   4   3  -9   22.64    1.22   0
   5 -10   0   31.67    2.16   0
   5  -7   3   38.96    2.74   0
   5   0   6   22.11    2.42   0
   6 -11  -1   17.79    1.96   0
   6  -9   2   20.33    2.19   0
   6  -3   5    5.05    3.26   0
   7 -11   0    3.04    2.00   0
   7  -9   2   78.51    3.27   0
   8 -11   0   10.74    2.00   0
   8 -10   1   26.02    2.66   0
  -2  13   1  819.05    2.54   0
  -2  14  -1  105.61    1.50   0
  -2  18  -2   28.27    1.57   0
  -2  19  -2   -1.42    1.43   0
  -2  20  -2    8.84    1.53   0
  -2  21  -2  393.86    2.98   0
  -2  23  -2    3.58    2.02   0
  -2  25  -1  141.04    2.26   0
  -2  25   2   -0.87    1.54   0
  -2  27   1   10.20    1.85   0
  -1  11  -4   63.32    1.47   0
  -1  18  -5   79.61    2.57   0
  -1  18   5   12.49    0.40   0
  -1  19  -5   17.62    2.35   0
  -1  21  -5   27.31    2.66   0
  -1  21   5  248.52    1.14   0
   0  15   6    1.65    0.46   0
   1  -2  -3   25.42    0.31   0
   1  -2   2   23.66    0.62   0
   1   8  -7  114.28    1.90   0
   1  15  -8   57.54    2.57   0
   1  16  -8    6.50    2.39   0
   1  17  -8   38.71    2.19   0
   2  -3   3  272.83    1.92   0
   2   5   6  246.41    2.45   0
   3   2  -8   -2.05    1.33   0
   3   8   7  167.01    2.85   0
   4  -9  -2  374.14    2.14   0
   4  -6   3   54.03    1.78   0
   4  -4   4   32.76    2.47   0
   4  -1  -8  124.03    1.35   0
   4   6   7    3.75    2.11   0
   5  -8   2   10.59    2.36   0
   5  -5   4  211.33    3.20   0
   5   1   6   52.62    3.18   0
   6  -7   3  144.31    3.13   0
   7 -11  -1   30.08    2.48   0
   7 -10   1   21.02    2.26   0
   7  -5   4   34.01    2.57   0
   8 -11  -4    1.47    2.15   0
   8 -11  -1    5.82    2.26   0
  -2  12   0  379.33    1.94   0
  -2  12   1  532.94    2.11   0
  -2  13  -1 1290.02    3.74   0
  -2  16  -2   51.37    1.46   0
  -2  24  -2  145.00    2.31   0
  -2  25  -2  291.00    3.30   0
  -2  26   2    8.43    1.61   0
  -2  27  -1   24.14    1.82   0
  -2  28  -1    2.70    2.13   0
  -2  28   0   57.49    1.98   0
  -1   7  -3   20.86    1.36   0
  -1  10  -4  633.54    3.00   0
  -1  15  -5  147.99    2.59   0
  -1  17  -5  225.13    2.68   0
  -1  22   5  105.09    0.92   0
  -1  24  -5    5.57    2.04   0
   0  10  -6  107.80    1.90   0
   0  18  -7   20.02    2.47   0
   0  19  -7   23.31    2.73   0
   1   7  -7   99.08    2.09   0
   1  13  -8   80.79    2.51   0
   1  14  -8   29.90    1.93   0
   2  -5   1  292.00    1.62   0
   2  -4   2   48.65    1.31   0
   2   2  -7   37.36    1.36   0
   2   6  -8    9.17    1.37   0
   2  12  -9  127.95    2.73   0
   3   0   5    1.12    1.50   0
   3   6  -9   10.94    1.37   0
   4  -9  -1    9.69    1.02   0
   4  -7   2  350.36    2.78   0
   4   2  -9   12.17    1.28   0
   4   2   6   22.84    2.04   0
   4   7   7  107.35    2.98   0
   5 -10  -2    7.66    1.04   0
   5 -10  -1 1064.79    4.01   0
   5  -2   5    5.87    2.25   0
   6 -10   0    1.66    2.23   0
   6  -8   2    4.15    2.83   0
   7 -11  -3    3.61    1.87   0
   7 -11  -2    2.00    1.80   0
   7 -10  -5   76.80    1.87   0
   7  -8   2  289.94    4.04   0
   8  -8   2    9.10    2.01   0
  -2  13   2  168.13    1.26   0
  -2  14  -2  895.82    3.51   0
  -2  18  -3    4.86    1.92   0
  -2  18   3  126.75    1.29   0
  -2  19  -3    5.34    2.01   0
  -2  19   3   40.08    0.92   0
  -2  20  -3  117.86    2.52   0
  -2  21   3  345.51    1.94   0
  -2  22  -3   54.59    2.51   0
  -2  22   3  250.61    1.95   0
  -2  23  -3   17.53    2.20   0
  -2  23   3    0.91    1.28   0
  -2  26  -2   -0.93    1.75   0
  -2  27  -2   23.93    2.36   0
  -2  27   2   -0.87    1.27   0
  -1  13  -5  176.07    2.73   0
  -1  14  -5  529.76    3.35   0
  -1  23   5   33.54    0.78   0
   0   3  -4 1031.10    2.86   0
   0   3   3  303.54    1.10   0
   0   9  -6   10.04    1.41   0
   0  15  -7  137.87    2.89   0
   0  16  -7  170.80    2.66   0
   0  16   6   13.67    0.57   0
   0  17  -7  108.44    2.41   0
   1  -3   0  158.99    0.79   0
   1   3  -6  125.51    1.63   0
   1   9   6   39.41    1.01   0
   1  12  -8    2.94    2.13   0
   2   2   5  397.01    2.56   0
   2   6   6  139.97    2.15   0
   2  11  -9    4.83    2.07   0
   2  12   7    1.35    1.18   0
   3  -7   0 1199.30    3.50   0
   3  -4   3   87.74    1.69   0
   3  -2   4   17.87    2.04   0
   3   4   6  177.18    2.80   0
   3   9   7   90.34    2.10   0
   4  -5   3  292.30    3.08   0
   5  -9  -4   74.08    1.39   0
   5  -4   4   45.05    2.35   0
   5  -1   5  177.90    3.69   0
   5   2   6   85.61    2.87   0
   6 -10  -4   -1.50    1.13   0
   6  -9   1   77.25    2.35   0
   6  -6   3   25.85    3.15   0
   7 -10   0    9.50    2.03   0
   7  -9   1   13.45    2.13   0
   7  -6   3   29.77    2.42   0
   7  -4   4   54.22    2.64   0
   8 -10  -5   51.89    2.19   0
  -2  11  -1  160.95    1.53   0
  -2  13  -2    5.67    1.14   0
  -2  16  -3  690.42    3.55   0
  -2  17  -3   -1.93    1.44   0
  -2  17   3  285.95    1.47   0
  -2  24   3    2.98    0.97   0
  -2  25  -3   -0.33    1.82   0
  -2  25   3   34.04    1.42   0
  -2  26  -3   -6.67    2.29   0
  -2  28   2   45.05    1.61   0
  -1   4   0 2113.34    2.61   0
  -1   6  -3  697.70    2.69   0
  -1  12  -5   90.85    1.86   0
  -1  24   5   53.75    0.88   0
   0   5  -5   10.49    1.07   0
   0   8  -6   48.88    1.49   0
   0   9   5    2.77    0.60   0
   0  13  -7    0.34    2.12   0
   0  14  -7  112.44    2.28   0
   1   0   3    0.68    0.66   0
   1   2   4  575.92    2.25   0
   1   5   5   12.06    0.90   0
   1   6  -7  216.27    2.14   0
   1  11  -8    4.42    1.65   0
   2  -4  -4  225.27    0.57   0
   2   0   4  183.54    2.10   0
   2   5  -8   20.72    1.34   0
   2  10  -9    2.45    2.11   0
   3   1  -8   19.67    1.29   0
   3   1   5  354.09    3.34   0
   3  10   7   11.80    2.07   0
   4   0   5    5.98    2.52   0
   4   9   7   17.08    2.53   0
   5  -7   2   57.24    2.17   0
   5   3   6   35.03    3.01   0
   6 -10  -3   15.56    1.66   0
   6 -10  -1   52.11    1.82   0
   6  -8  -6   71.80    1.08   0
   6  -1   5   11.39    2.41   0
   7 -10  -1    5.61    2.47   0
   7  -3   4   -3.59    2.57   0
   8 -10  -1   15.44    2.27   0
   8  -9  -6   45.67    1.96   0
   8  -7   2   47.41    2.37   0
  -2  10  -1  654.22    2.66   0
  -2  10   0  779.56    2.48   0
  -2  12  -2    3.21    1.13   0
  -2  12   2  323.69    1.49   0
  -2  14  -3  111.10    2.14   0
  -2  15  -3    9.53    1.46   0
  -1   4  -1  151.90    0.94   0
  -1   8  -4  463.81    2.52   0
  -1  11  -5   17.67    1.54   0
  -1  17  -6   53.76    2.53   0
  -1  18  -6  119.05    2.93   0
  -1  19  -6  447.54    3.77   0
  -1  21  -6    1.38    1.99   0
  -1  25   5   56.44    0.93   0
   0   1  -3   84.56    0.91   0
   0  12  -7  121.41    2.49   0
   1  10  -8    1.13    1.59   0
   1  10   6   38.63    1.21   0
   2  -5   0  459.17    1.79   0
   2  -2   3  750.66    2.92   0
   2   7   6    0.58    1.62   0
   2   9  -9    4.85    2.01   0
   2  14   7   49.13    1.78   0
   3  -7  -1 2070.15    3.93   0
   3  11   7  198.96    2.83   0
   4  -7   1  157.92    2.37   0
   4  -6   2  323.53    2.72   0
   4   4   6  122.11    3.05   0
   5  -5   3   17.97    2.09   0
   5  -3   4   -2.46    2.06   0
   5  -1  -9    3.71    0.86   0
   5   0   5    0.43    3.09   0
   6 -10  -2    3.78    1.16   0
   6  -9   0    4.11    2.29   0
   6  -8   1  126.25    3.08   0
   6   0   5   -0.68    2.99   0
   7  -9   0   28.18    2.53   0
   7  -7   2   29.55    2.26   0
   7  -5   3  129.08    2.93   0
   8 -10  -4   32.41    2.15   0
   8  -8   1    2.32    1.84   0
  -2  11  -2  477.93    2.51   0
  -2  13  -3   81.15    1.60   0
  -2  15   3   11.40    0.72   0
  -2  17  -4  296.28    3.11   0
  -2  18  -4   99.07    2.08   0
  -2  22  -4    5.77    1.88   0
  -2  23  -4    6.03    1.86   0
  -2  24  -4    0.27    1.93   0
  -2  27   3    2.25    1.35   0
  -1   7  -4    5.99    1.53   0
  -1  15  -6    5.21    2.39   0
   0   4  -5  825.88    3.02   0
   0  17   6   40.27    0.59   0
   1   0  -5    5.43    0.86   0
   1   2  -6  245.03    2.01   0
   1   5  -7   94.38    1.62   0
   1   9  -8   72.35    1.87   0
   2   1  -7  148.00    1.69   0
   2   4  -8   33.71    1.65   0
   2   8  -9    0.46    1.94   0
   2  15   7   10.73    1.60   0
   3  -1   4  411.87    2.97   0
   3   4  -9   52.80    1.79   0
   3  12   7    3.12    2.05   0
   4  -8  -1  162.92    1.89   0
   4  -4   3  292.05    2.82   0
   4  -2   4   36.17    2.07   0
   4   1  -9   54.38    1.37   0
   4   1   5   37.93    2.68   0
   5  -9  -3  615.89    2.95   0
   5  -9  -2  111.40    1.66   0
   5  -9  -1  169.30    1.99   0
   5   4   6   10.91    2.39   0
   7 -10  -2    1.76    1.46   0
   7  -2   4   -1.74    2.59   0
  -2  10  -2  115.43    1.53   0
  -2  12  -3  723.62    3.30   0
  -1   4  -2  570.72    1.95   0
  -1   5  -3  313.24    1.80   0
  -1   9  -5   46.96    1.91   0
  -1  14  -6   16.79    1.79   0
   0   0  -2 7186.05    4.66   0
   0   2  -4  121.18    1.18   0
   0   6   4  251.55    1.18   0
   0  10  -7   13.90    1.57   0
   1  -2   1 2581.37    3.35   0
   1  -1   2 1289.54    2.71   0
   1   3   4 1117.99    3.18   0
   1   6   5    7.54    0.86   0
   1   8  -8    9.50    1.90   0
   1  11   6   70.01    1.42   0
   2  -3  -5   12.04    0.57   0
   2  -3   2  641.84    2.51   0
   2  16   7   11.26    1.43   0
   3  -2  -7  119.57    1.16   0
   3   2   5  535.85    3.47   0
   3   6   6   15.12    1.71   0
   4  -4  -7   80.99    0.67   0
   4   5   6  310.05    3.45   0
   5  -7   1  162.64    2.84   0
   5  -4   3   77.30    2.94   0
   5  -2   4  415.87    4.04   0
   7  -9  -5   -1.34    1.72   0
   7  -6   2   24.96    2.12   0
   7  -4   3   26.81    2.22   0
   8  -9  -1   57.36    2.00   0
   8  -8   0   -2.28    2.13   0
   8  -7   1   28.90    2.01   0
  -2  11  -3  177.19    1.92   0
  -2  14  -4   17.14    1.62   0
  -1   6  -4   23.44    1.48   0
  -1  12  -6   69.11    2.33   0
  -1  13  -6    4.08    1.59   0
   0   9  -7   72.12    2.23   0
   0  10   5  273.95    1.27   0
   0  18   6   25.30    0.63   0
   2  -5  -1    2.88    0.40   0
   2  -1   3   95.56    1.65   0
   2   1   4  626.53    2.95   0
   2   3  -8  241.23    2.34   0
   2   7  -9   63.13    2.10   0
   3  -6   0   30.90    1.35   0
   3  -4   2   96.76    1.97   0
   4  -5   2  164.62    2.23   0
   4  -1   4  103.31    2.94   0
   6  -9  -4    1.73    1.51   0
   6  -4   3   -1.06    2.27   0
   7  -7   1   45.79    2.21   0
   7  -1   4    0.42    1.99   0
   8  -9  -5    0.46    1.55   0
   8  -5   2   24.54    2.08   0
  -3  19  -1   94.62    2.38   0
  -3  19   0  345.91    2.80   0
  -3  20  -1  115.49    2.02   0
  -3  21  -1   11.32    1.61   0
  -3  21   0   11.00    1.48   0
  -3  22  -1  359.40    3.06   0
  -3  22   0   49.40    1.80   0
  -3  23  -1   -1.26    1.65   0
  -3  23   0  425.15    3.16   0
  -3  24   0    6.39    1.60   0
  -3  25  -1   27.31    2.49   0
  -3  25   0    2.40    2.01   0
  -3  26   0   20.68    2.20   0
  -2   9  -2  856.47    3.10   0
  -2  10  -3  786.07    3.53   0
  -2  13  -4   72.80    1.83   0
  -2  19  -5   12.49    1.90   0
  -2  20  -5   64.18    2.27   0
  -2  21  -5   27.12    2.14   0
  -1   8  -5 1402.93    4.56   0
   0  14  -8    1.37    1.84   0
   1   1   3  112.29    1.06   0
   2   9   6   73.28    1.90   0
   3  -2   3   67.48    2.11   0
   3   0  -8  133.99    1.57   0
   3   0   4 2062.49    6.09   0
   3   7   6   -2.67    1.66   0
   4  -6   1  208.51    2.22   0
   4  -3   3  856.40    4.40   0
   5  -1   4   -0.45    2.24   0
   5   6   6  200.45    3.34   0
   6  -9  -2    0.05    1.29   0
   6  -1   4   17.61    2.30   0
   6   2   5    6.35    2.16   0
   7  -9  -2    6.54    1.68   0
   7  -5   2   23.69    2.11   0
   7  -3   3    5.08    2.02   0
   8  -9  -3   -4.39    1.52   0
   8  -8  -6   14.57    1.75   0
   8  -8  -1    5.10    2.10   0
   9  -8  -2    3.56    1.71   0
  -3  17  -1  108.44    2.21   0
  -3  17   0    6.17    1.58   0
  -3  18  -1  343.28    2.74   0
  -3  19  -2  706.03    4.14   0
  -3  20  -2   24.48    1.68   0
  -3  21  -2  176.57    2.47   0
  -3  21   1  249.14    2.24   0
  -3  22  -2    2.62    1.69   0
  -3  22   1   98.87    1.78   0
  -3  23  -2   51.05    1.94   0
  -3  23   1   59.35    1.71   0
  -3  24   1  103.89    1.93   0
  -3  25  -2    8.98    2.35   0
  -3  25   1    5.00    1.88   0
  -3  26  -1   18.19    1.92   0
  -3  26   1   10.31    1.94   0
  -3  27   0   45.11    2.00   0
  -2  16  -5  290.16    3.01   0
  -2  17  -5  242.21    2.85   0
  -2  22   4  178.32    1.49   0
  -2  23   4   87.04    1.28   0
  -2  24   4   -1.81    0.94   0
  -1   3  -1   89.10    0.87   0
  -1   4  -3  386.93    1.92   0
  -1  16  -7    8.32    1.92   0
   0   2   2   58.51    0.44   0
   0   8  -7  132.10    2.17   0
   0  12  -8   67.04    2.54   0
   0  13  -8  131.69    2.45   0
   0  19   6   36.77    0.66   0
   1   1  -6  490.92    2.30   0
   1   7   5  132.32    1.40   0
   1  11  -9    3.60    2.22   0
   2   0  -7    4.11    1.09   0
   2   5   5    1.56    1.67   0
   2   6  -9  137.52    2.11   0
   3   8   6   36.71    2.37   0
   4   0  -9   -3.42    1.21   0
   4   3   5   38.94    2.63   0
   4   7   6   26.79    2.15   0
   5  -8  -1  110.28    1.81   0
   5  -3   3  243.40    3.23   0
   5   7   6   23.32    2.73   0
   6  -5   2   64.79    2.38   0
   6  -3   3   36.40    2.38   0
   6   3   5    5.99    2.56   0
   7  -9  -3    9.07    1.23   0
   7   0   4  116.56    2.84   0
   9  -7  -1   -4.14    1.99   0
  -3  16  -1   21.03    1.44   0
  -3  17   1   14.36    1.52   0
  -3  18  -2    3.93    1.56   0
  -3  18   1  355.46    2.36   0
  -3  22  -3  109.35    2.95   0
  -3  23  -3   -0.22    2.46   0
  -3  24  -3   39.82    2.49   0
  -3  27   1    6.95    1.59   0
  -2  11  -4  586.87    3.25   0
  -2  13   3  462.56    1.50   0
  -2  14  -5  108.05    2.51   0
  -2  15  -5   29.44    1.90   0
  -2  19   4    1.74    0.76   0
  -2  20   4  210.55    1.35   0
  -1   3  -2   16.82    0.84   0
  -1   4   1 1084.94    1.41   0
  -1   5  -4   91.61    1.40   0
  -1   7  -5  137.18    1.88   0
  -1  15  -7   11.53    1.81   0
   0   1  -4  462.08    1.91   0
   0   7  -7    4.45    1.90   0
   0  11  -8    1.35    2.27   0
   1   3  -7  167.88    1.84   0
   1   4   4  165.91    1.59   0
   1   6  -8   25.32    1.55   0
   1  10  -9  139.75    2.88   0
   1  13   6    0.11    1.12   0
   2  -2  -6   73.29    1.01   0
   2  -2   2  557.18    2.41   0
   2   2  -8   29.23    1.51   0
   2   2   4  189.94    1.91   0
   2  10   6  251.62    2.50   0
   3  -6  -1   60.79    1.18   0
   3  -4  -6  258.77    0.95   0
   3   1   4  434.83    3.50   0
   4  -4   2    3.37    1.49   0
   4   0   4  557.18    4.02   0
   4   8   6    6.51    2.56   0
   5  -7   0  123.21    2.09   0
   5  -6   1  529.77    3.62   0
   5   0   4   -1.09    2.96   0
   5   3   5  578.34    4.77   0
   5   8   6   24.30    2.66   0
   6  -8  -5   22.11    1.40   0
   6  -8  -1  253.46    2.78   0
   6   0   4  323.64    3.70   0
   7  -4   2   79.27    2.83   0
   7  -2   3   12.10    2.07   0
   7   1   4   -0.19    2.35   0
   8  -8  -2    7.43    1.80   0
   9  -8  -4   -0.97    1.54   0
   9  -8  -3    2.53    1.20   0
  -3  15  -1  234.57    2.20   0
  -3  15   0  305.88    2.23   0
  -3  16  -2   12.90    1.59   0
  -3  16   1  234.01    2.13   0
  -3  18  -3   66.73    2.42   0
  -3  19  -3   83.38    2.16   0
  -3  20  -3   15.17    1.79   0
  -3  20   2  227.14    2.13   0
  -3  21   2   73.24    1.66   0
  -3  22   2  156.35    2.05   0
  -3  23   2  376.06    2.77   0
  -3  24   2    4.75    1.62   0
  -3  25   2    8.69    1.63   0
  -2   7  -1   44.31    1.20   0
  -2  10   2   69.50    0.71   0
  -2  13  -5  104.94    2.09   0
  -2  18  -6   12.87    2.55   0
  -2  19  -6    3.62    2.55   0
   0   0  -3   10.55    0.49   0
   0   2  -5   17.43    1.33   0
   0   4  -6   36.56    1.30   0
   1  -2  -4 1666.47    2.60   0
   1  -1  -5   50.74    0.96   0
   1   9  -9   40.79    2.38   0
   2   0   3    0.64    1.00   0
   2   5  -9    3.73    1.45   0
   3  -3   2 2499.29    5.87   0
   3   2  -9   -0.60    1.10   0
   3   9   6  127.64    2.30   0
   4  -2   3    7.47    1.65   0
   4   4   5   50.90    2.93   0
   5  -4   2   19.00    2.50   0
   5  -2   3   60.06    3.16   0
   5   4   5   27.89    2.81   0
   6  -8  -2  117.91    2.34   0
   6  -4   2  180.42    2.89   0
   6  -2   3    0.65    1.89   0
   6   4   5    1.27    1.99   0
   7  -8  -5   47.37    2.00   0
   7  -8  -2    2.60    2.07   0
   8  -8  -5   10.83    1.76   0
   8  -8  -3    6.21    1.56   0
   8  -7  -1   13.23    2.10   0
   8  -6   0    6.42    1.64   0
   8  -3   2    0.05    1.94   0
   9  -7  -2    2.83    1.72   0
   9  -5   0    2.68    2.09   0
  -3  14  -1  112.23    1.75   0
  -3  14   0   29.61    1.23   0
  -3  26   2  156.63    2.08   0
  -2   7  -2  125.37    1.47   0
  -2  12  -5   55.06    1.85   0
  -2  17  -6   50.72    2.28   0
  -1   3   0  159.26    0.75   0
   0   6  -7   70.36    1.82   0
   1   0   2 9999.99    7.58   0
   1   5  -8   14.43    1.51   0
   2  -3   1 2779.54    4.66   0
   2   6   5  857.62    3.70   0
   4  -6   0   50.21    1.44   0
   4   1   4   94.05    2.37   0
   5   9   6   27.83    2.20   0
   6   1   4   16.06    2.13   0
   7  -5   1   29.64    2.01   0
   8  -8  -4    0.58    1.17   0
   9  -6  -1   13.98    1.61   0
;
_shelx_hkl_checksum     19348
_shelx_res_file
;
TITL br2cl2c9 in P2(1)/c
    br2cl2c9.res
    created by SHELXL-2019/3 at 11:03:46 on 07-Mar-2025
CELL  0.71073   7.2027  22.1157   7.5534   90.000  105.517   90.000
ZERR    4.000   0.0003   0.0010   0.0003    0.000    0.003    0.000
LATT  1
SYMM -X, 1/2+Y, 1/2-Z
SFAC C H CL BR
UNIT 36 48 8 8
L.S. 10
TEMP -153
SIZE 0.130  0.460  0.500
FMAP 2
PLAN -10 .5 -.5
ACTA
BOND $H
CONF
WGHT    0.036700    2.808300
FVAR       0.36313   0.63813
CL1   3    0.675660    0.671345    0.608246    11.00000    0.03300    0.02496 =
         0.02462   -0.00625    0.00129   -0.00219
CL2   3    0.839810    0.555614    0.555701    11.00000    0.02204    0.02683 =
         0.02582    0.00471    0.00014    0.00371
PART 1 21
BR1   4    0.062574    0.729923    0.037762    21.00000    0.03484    0.02078 =
         0.02191    0.00234    0.00630    0.00739
BR2   4    0.248290    0.534094   -0.056473    21.00000    0.02905    0.02278 =
         0.02950   -0.00712   -0.00162    0.00408
C1    1    0.113535    0.603068    0.019887    21.00000    0.02190    0.01895 =
         0.02739   -0.00388   -0.00164    0.00428
AFIX  13
H1    2   -0.023418    0.599338   -0.054723    21.00000   -1.20000
AFIX   0
C2    1    0.188014    0.660982   -0.049138    21.00000    0.02548    0.02492 =
         0.01657    0.00229    0.00114    0.00727
AFIX  13
H2    2    0.130604    0.660373   -0.185198    21.00000   -1.20000
AFIX   0
PART 2 -21
BR1A  4    0.299824    0.545906   -0.108225   -21.00000    0.04968    0.03194 =
         0.02620   -0.01114   -0.00748    0.02147
BR2A  4    0.034522    0.720948    0.059196   -21.00000    0.04443    0.03211 =
         0.02441    0.00187    0.00944    0.02036
C1A   1    0.087464    0.633705    0.025151   -21.00000    0.01273    0.03026 =
         0.01611   -0.00544   -0.00536   -0.00076
AFIX  13
H1A   2   -0.033261    0.617909   -0.061182   -21.00000   -1.20000
AFIX   0
C2A   1    0.236605    0.631701   -0.082257   -21.00000    0.02946    0.02682 =
         0.00938    0.00195   -0.00357    0.00965
AFIX  13
H2A   2    0.167411    0.645242   -0.209057   -21.00000   -1.20000
AFIX   0
PART 0
C3    1    0.408247    0.672261   -0.024321    11.00000    0.03207    0.03093 =
         0.02255    0.00884    0.00638   -0.00011
PART 1 21
AFIX  23
H3A   2    0.457248    0.639468   -0.088844    21.00000   -1.20000
H3B   2    0.422031    0.710584   -0.087348    21.00000   -1.20000
AFIX  23
PART 2 -21
H3C   2    0.360886    0.713840   -0.057962   -21.00000   -1.20000
H3D   2    0.492984    0.662025   -0.103791   -21.00000   -1.20000
AFIX   0
PART 0
C4    1    0.537942    0.675799    0.170871    11.00000    0.02592    0.02120 =
         0.02556    0.00470    0.00709   -0.00167
AFIX  23
H4A   2    0.657883    0.697353    0.169044    11.00000   -1.20000
H4B   2    0.472136    0.699838    0.246652    11.00000   -1.20000
AFIX   0
C5    1    0.589928    0.614824    0.259744    11.00000    0.02054    0.01892 =
         0.01785    0.00032    0.00462    0.00169
AFIX  13
H5    2    0.653803    0.586721    0.190526    11.00000   -1.20000
AFIX   0
C6    1    0.461383    0.583926    0.363248    11.00000    0.02184    0.01962 =
         0.01866    0.00180    0.00254   -0.00249
AFIX  13
H6    2    0.454627    0.538915    0.350552    11.00000   -1.20000
AFIX   0
C7    1    0.277336    0.613500    0.376427    11.00000    0.02203    0.02857 =
         0.02077    0.00597    0.00624    0.00115
AFIX  23
H7A   2    0.295303    0.657907    0.382082    11.00000   -1.20000
H7B   2    0.248641    0.600487    0.491711    11.00000   -1.20000
AFIX   0
C8    1    0.106135    0.597911    0.214121    11.00000    0.01808    0.03283 =
         0.02696    0.00339    0.00272   -0.00094
PART 1 21
AFIX  23
H8A   2    0.070570    0.555553    0.232062    21.00000   -1.20000
H8B   2   -0.002787    0.623390    0.226302    21.00000   -1.20000
PART 2 -21
AFIX  23
H8C   2   -0.013285    0.604977    0.252293   -21.00000   -1.20000
H8D   2    0.112053    0.554131    0.188845   -21.00000   -1.20000
AFIX   0
PART 0
C9    1    0.654159    0.607903    0.463953    11.00000    0.02101    0.01909 =
         0.01830    0.00285    0.00175    0.00187
HKLF 4
REM  br2cl2c9 in P2(1)/c
REM wR2 = 0.1001, GooF = S = 1.185, Restrained GooF = 1.185 for all data
REM R1 = 0.0404 for 2469 Fo > 4sig(Fo) and 0.0472 for all 2766 data
REM 155 parameters refined using 0 restraints
END
WGHT      0.0365      2.8122
REM Highest difference peak  0.601,  deepest hole -0.395,  1-sigma level  0.121
Q1    1   0.1680  0.7132  0.0136  11.00000  0.05    0.60
Q2    1   0.4097  0.5397  0.0236  11.00000  0.05    0.57
Q3    1   0.4121  0.5501  0.0553  11.00000  0.05    0.56
Q4    1   0.1462  0.5571 -0.0610  11.00000  0.05    0.50
Q5    1   0.3503  0.5132 -0.0517  11.00000  0.05    0.49
Q6    1   0.2137  0.7521  0.0945  11.00000  0.05    0.46
Q7    1   0.0335  0.5094  0.0714  11.00000  0.05    0.46
Q8    1  -0.1148  0.7204 -0.0224  11.00000  0.05    0.46
Q9    1   1.0406  0.5860  0.7381  11.00000  0.05    0.45
Q10   1   1.0271  0.5625  0.6564  11.00000  0.05    0.44
;
_shelx_res_checksum     51915
data_global
_journal_date_recd_electronic     2025-05-12
_journal_date_accepted     2025-06-24
_journal_name_full     'IUCrData'
_journal_year     2025
_journal_volume     10
_journal_issue      6
_journal_page_first     0
_journal_page_last     0
_journal_paper_category     HO
_journal_paper_doi     10.1107/S2414314625005735
_journal_coeditor_code     BT4172
_publ_contact_author_name     'Heiner Detert'
_publ_contact_author_address
;
University of Mainz
Department of Chemistry
Duesbergweg 10-14
55099 Mainz
Germany
;
_publ_contact_author_email     'detert@uni-mainz.de'
_publ_contact_author_fax     '+496131-3925338'
_publ_contact_author_phone     '+496131-3924189'
_publ_section_title
;\
<i>rac</i>-4,5-<i>trans</i>-Dibromo-9,9-dichloro-<i>cis</i>-bicyclo[6.1.0]\
nonane
;
loop_
    _publ_author_name
    _publ_author_address
    'Detert, Heiner'
;
University of Mainz
Department of Chemistry
Duesbergweg 10-14
55099 Mainz
Germany
;
    'Schollmeyer, Dieter'
;
University of Mainz
Department of Chemistry
Duesbergweg 10-14
55099 Mainz
Germany
;
_publ_section_synopsis
;
The crystal structure of a tetrahalogenated bicyclononane, C~9~H~12~Br~2~Cl~2~,
is reported. The molecule adopts a distorted twist-chair conformation. The
cyclopropane ring is almost parallel to the plane formed by the four methylene
carbons.
;
