# Supplementary material for: rac-4,5-trans-Di­bromo-9,9-di­chloro-cis-bi­cyclo[6.1.0]nona­ne
Source: IUCrdata. 2025 Jun 27;10(Pt 6):x250573. doi: 10.1107/S2414314625005735 (PMC12230603; doi:10.1107/S2414314625005735)
Supplement: Supplementary file 2 [file x-10-x250573-Isup2.hkl]

data_I                                                                          
_shelx_title ' br2cl2c9 in P2(1)/c'                                             
_shelx_refln_list_code          4                                               
_shelx_F_calc_maximum      269.67                                               
_exptl_crystal_F_000       680.00                                               
_reflns_d_resolution_high  0.7592                                               
                                                                                
loop_                                                                           
 _space_group_symop_operation_xyz                                               
 'x, y, z'                                                                      
 '-x, y+1/2, -z+1/2'                                                            
 '-x, -y, -z'                                                                   
 'x, -y-1/2, z-1/2'                                                             
                                                                                
_cell_length_a     7.2027                                                       
_cell_length_b    22.1157                                                       
_cell_length_c     7.5534                                                       
_cell_angle_alpha  90.000                                                       
_cell_angle_beta  105.517                                                       
_cell_angle_gamma  90.000                                                       
                                                                                
_shelx_F_squared_multiplier     1.000                                           
                                                                                
loop_                                                                           
 _refln_index_h                                                                 
 _refln_index_k                                                                 
 _refln_index_l                                                                 
 _refln_F_squared_calc                                                          
 _refln_F_squared_meas                                                          
 _refln_F_squared_sigma                                                         
 _refln_observed_status                                                         
   1   0   0       3070.43       3065.52        13.57 o                         
   2   0   0       2343.02       2369.16        41.82 o                         
   3   0   0       3544.94       3280.25        15.07 o                         
   4   0   0       1080.00       1103.87        38.75 o                         
   5   0   0       1555.20       1619.15        19.91 o                         
   6   0   0        305.35        305.54        19.87 o                         
   7   0   0          4.33        -19.41        19.94 o                         
   8   0   0        258.19        315.71        17.52 o                         
   9   0   0        119.82        146.29        16.61 o                         
   1   1   0       2201.68       2434.13       531.16 o                         
   2   1   0      13172.34      14492.89      1312.57 o                         
   3   1   0       3710.59       3732.22        99.91 o                         
   4   1   0       3086.99       2970.57        38.22 o                         
   5   1   0       8384.96       7465.92       124.64 o                         
   6   1   0       1139.16       1125.13        97.30 o                         
   7   1   0        114.56        148.41        13.67 o                         
   8   1   0         91.90        148.02        84.52 o                         
   9   1   0          0.12         -4.02        29.35 o                         
   1   2   0       4551.44       4171.13       307.17 o                         
   2   2   0      31564.91      23946.79       356.81 o                         
   3   2   0       5927.81       5766.48       259.28 o                         
   4   2   0        608.36        656.97         8.91 o                         
   5   2   0          3.23         53.14         8.75 o                         
   6   2   0          8.85          4.10        12.78 o                         
   7   2   0       1319.39       1342.11       105.30 o                         
   8   2   0       1295.25       1343.43       115.12 o                         
   9   2   0          5.40         22.79        23.70 o                         
   1   3   0       1027.43       1157.51        56.05 o                         
   2   3   0       5901.19       5004.57        13.89 o                         
   3   3   0      14595.71      12173.65       271.61 o                         
   4   3   0        300.96        341.48        10.36 o                         
   5   3   0        127.71        123.17        11.23 o                         
   6   3   0       3164.22       3365.72       102.76 o                         
   7   3   0       1641.53       1657.28        97.05 o                         
   8   3   0        580.46        559.19        67.95 o                         
   9   3   0         17.87         22.19        12.98 o                         
   0   4   0        556.30        643.44        41.60 o                         
   1   4   0      14449.54      16176.59        85.23 o                         
   2   4   0        373.02        326.20         4.91 o                         
   3   4   0        425.19        364.62        29.42 o                         
   4   4   0       3321.59       3311.82        64.38 o                         
   5   4   0          6.28          3.34         9.35 o                         
   6   4   0        990.35       1145.87        16.60 o                         
   7   4   0        292.02        311.14        13.07 o                         
   8   4   0         16.32         58.80        47.59 o                         
   9   4   0        381.23        398.49        13.41 o                         
   1   5   0      11270.01      12051.35        51.30 o                         
   2   5   0       3331.19       3438.57        51.83 o                         
   3   5   0         57.37         42.55         6.43 o                         
   4   5   0      13187.93      11271.13       449.59 o                         
   5   5   0       7875.42       8792.43        67.78 o                         
   6   5   0         65.83        137.33        18.09 o                         
   7   5   0          1.90          2.45        13.59 o                         
   8   5   0        326.75        382.28        15.05 o                         
   9   5   0         17.64         20.32        15.85 o                         
   0   6   0       2551.84       2911.41        53.84 o                         
   1   6   0      13298.80      13529.59       260.76 o                         
   2   6   0       6121.88       6279.72        71.06 o                         
   3   6   0        203.04        229.05         7.96 o                         
   4   6   0        430.96        383.69         7.72 o                         
   5   6   0         88.44         97.66        14.14 o                         
   6   6   0        166.07        192.47        13.49 o                         
   7   6   0         43.74         39.76        12.14 o                         
   8   6   0         54.80         60.00         8.99 o                         
   1   7   0        169.22        188.86         3.18 o                         
   2   7   0       6377.06       6680.75        50.39 o                         
   3   7   0       9776.98       9080.16        20.27 o                         
   4   7   0       1401.73       1312.26        57.03 o                         
   5   7   0        870.21        908.33        32.91 o                         
   6   7   0         44.06         43.07        13.60 o                         
   7   7   0       2163.87       2406.48       232.54 o                         
   8   7   0         51.09         62.15        12.21 o                         
   0   8   0       3170.91       3219.89       199.41 o                         
   1   8   0       3375.33       3760.48        14.21 o                         
   2   8   0       3267.37       3342.69        12.02 o                         
   3   8   0        348.91        375.81        28.93 o                         
   4   8   0         29.21         21.74         8.15 o                         
   5   8   0          2.12         -3.28         7.66 o                         
   6   8   0       2663.17       2854.57       142.00 o                         
   7   8   0        795.68        916.42        71.83 o                         
   8   8   0         10.23         24.63        23.12 o                         
   1   9   0      10304.80      10662.92        97.08 o                         
   2   9   0         28.47         38.91         5.12 o                         
   3   9   0       2514.55       2359.37        24.98 o                         
   4   9   0       1463.08       1410.77        21.50 o                         
   5   9   0       1872.14       1835.82        19.53 o                         
   6   9   0         30.82         38.73        12.83 o                         
   7   9   0        213.72        232.39        15.51 o                         
   8   9   0          4.15         22.85         9.86 o                         
   0  10   0       6772.64       6529.20       514.09 o                         
   1  10   0        521.92        533.55         5.55 o                         
   2  10   0       5520.04       5906.69        14.29 o                         
   3  10   0        190.69        176.61         6.21 o                         
   4  10   0        120.43        108.20         6.63 o                         
   5  10   0        203.31        230.67         8.39 o                         
   6  10   0         12.03         22.11         8.62 o                         
   7  10   0         30.79         69.72        10.16 o                         
   8  10   0        147.47        157.01        16.80 o                         
   1  11   0       4985.41       5266.82        35.45 o                         
   2  11   0        497.24        596.07         5.56 o                         
   3  11   0       2990.34       2992.17        81.56 o                         
   4  11   0         47.20         19.49        10.96 o                         
   5  11   0        139.88        148.20         8.18 o                         
   6  11   0        232.00        236.70        10.95 o                         
   7  11   0         11.82         38.13        11.17 o                         
   8  11   0         88.52         77.60        10.30 o                         
   0  12   0       3744.75       3671.30        10.77 o                         
   1  12   0       1589.96       1612.87        19.96 o                         
   2  12   0       2725.16       2837.98        37.74 o                         
   3  12   0         75.95         71.89         7.05 o                         
   4  12   0       2693.74       2390.14        98.83 o                         
   5  12   0        235.00        215.50         8.56 o                         
   6  12   0        389.52        446.02        17.10 o                         
   7  12   0        332.13        434.77        21.56 o                         
   8  12   0        401.46        439.62        16.68 o                         
   1  13   0         24.21         49.69         4.65 o                         
   2  13   0       4348.65       4234.13        80.69 o                         
   3  13   0         23.04         52.68         8.95 o                         
   4  13   0       4289.52       3811.90       154.06 o                         
   5  13   0         24.95         55.91        11.77 o                         
   6  13   0         40.26         17.88         8.48 o                         
   7  13   0        917.78       1003.08        51.55 o                         
   8  13   0        116.59         58.45        12.95 o                         
   0  14   0       8333.28       8373.61       140.56 o                         
   1  14   0       3567.35       3693.40       147.83 o                         
   2  14   0       8801.13       9004.66       106.32 o                         
   3  14   0        215.98        232.94         9.71 o                         
   4  14   0        233.97        282.66         9.46 o                         
   5  14   0        781.03        834.85        14.15 o                         
   6  14   0        668.88        646.48        12.03 o                         
   7  14   0         13.22         -6.64        10.88 o                         
   1  15   0        429.01        456.30         6.96 o                         
   2  15   0        956.93        948.68        36.36 o                         
   3  15   0       2260.74       2253.89        80.70 o                         
   4  15   0        197.00        177.96        11.10 o                         
   5  15   0          4.67         42.81        10.72 o                         
   6  15   0        440.11        464.42        13.38 o                         
   7  15   0        832.37        811.32        46.15 o                         
   0  16   0       5411.55       5653.16       129.53 o                         
   1  16   0       1329.30       1275.24         9.06 o                         
   2  16   0          7.06         19.12         6.01 o                         
   3  16   0       1050.42       1065.09        39.55 o                         
   4  16   0       3042.00       3006.41        26.93 o                         
   5  16   0          4.48         17.46        12.53 o                         
   6  16   0       1110.73       1054.48        29.12 o                         
   7  16   0        137.48         92.49        10.98 o                         
   1  17   0       1391.18       1317.45        26.77 o                         
   2  17   0        658.86        663.06        41.03 o                         
   3  17   0          6.40         27.70        24.87 o                         
   4  17   0       1429.09       1378.11        16.19 o                         
   5  17   0       2127.97       2162.48        71.02 o                         
   6  17   0         63.37         81.85         9.70 o                         
   7  17   0         32.26         33.27        10.60 o                         
   0  18   0       7820.10       7608.69       768.67 o                         
   1  18   0       1199.08       1304.88        17.29 o                         
   2  18   0        875.99        846.08        19.38 o                         
   3  18   0       1333.20       1354.02        77.37 o                         
   4  18   0       1306.93       1344.17        20.29 o                         
   5  18   0         31.79         16.03        10.19 o                         
   6  18   0       1301.65       1266.37        13.59 o                         
   7  18   0         36.78         51.23        14.77 o                         
   1  19   0       2955.26       2737.55        18.42 o                         
   2  19   0       1566.46       1519.46        22.11 o                         
   3  19   0       2711.63       2719.38        90.33 o                         
   4  19   0        216.88        241.78        10.70 o                         
   5  19   0        278.34        339.87        12.39 o                         
   6  19   0       1449.37       1346.12        80.35 o                         
   0  20   0       2423.59       2358.38        45.65 o                         
   1  20   0        244.04        255.82         7.93 o                         
   2  20   0        978.21        988.05        23.40 o                         
   3  20   0       1053.91       1088.65        41.18 o                         
   4  20   0        778.82        739.78        45.44 o                         
   5  20   0          5.82          3.47        14.29 o                         
   6  20   0        514.31        470.38        11.03 o                         
   1  21   0       2868.36       2915.50        38.30 o                         
   2  21   0       1331.27       1231.20        13.16 o                         
   3  21   0         55.69         81.37         9.07 o                         
   4  21   0        124.19        128.07         9.01 o                         
   5  21   0       1900.14       1731.67        60.78 o                         
   6  21   0        359.79        326.58        15.88 o                         
   0  22   0       2848.17       2888.63        82.47 o                         
   1  22   0       1000.32        922.75         9.74 o                         
   2  22   0        488.05        481.95        11.86 o                         
   3  22   0        320.30        365.24        24.72 o                         
   4  22   0         61.60         74.77        10.45 o                         
   5  22   0        417.50        426.55        13.84 o                         
   1  23   0        328.03        315.48        17.09 o                         
   2  23   0         13.09         52.49        13.07 o                         
   3  23   0       3115.27       3225.93        18.77 o                         
   4  23   0       2537.20       2724.05        92.25 o                         
   5  23   0         48.13         20.21        17.44 o                         
   0  24   0         22.45         24.03        25.97 o                         
   1  24   0       2216.36       2177.70        53.30 o                         
   2  24   0       1447.46       1460.65        24.19 o                         
   3  24   0         69.92         47.04         9.70 o                         
   4  24   0        503.75        559.22        13.15 o                         
   5  24   0          0.38         18.89         9.93 o                         
   1  25   0       1404.52       1412.19        21.10 o                         
   2  25   0        875.25        850.90        12.32 o                         
   3  25   0          2.04         17.78         8.85 o                         
   4  25   0        403.37        453.65        21.16 o                         
   0  26   0        278.87        307.05        40.12 o                         
   1  26   0        250.33        263.16        10.39 o                         
   2  26   0          3.48         17.61        10.30 o                         
   3  26   0         93.10        140.16        16.60 o                         
   4  26   0        625.97        612.28        14.20 o                         
   1  27   0        233.67        241.45         8.73 o                         
   2  27   0          5.03         -2.06         7.74 o                         
   3  27   0        330.23        325.19        18.50 o                         
   0  28   0          0.03         12.29        15.62 o                         
   1  28   0        519.73        518.32         8.40 o                         
   2  28   0        447.15        444.10         8.97 o                         
  -9   1   1         48.29         68.11        12.77 o                         
  -8   1   1        285.46        258.10       102.72 o                         
  -7   1   1         18.15         32.66        10.81 o                         
  -6   1   1       4571.44       4602.06        57.90 o                         
  -5   1   1        897.80        951.60        12.09 o                         
  -4   1   1       4891.04       4969.88       158.54 o                         
  -3   1   1       4278.50       3880.53       216.28 o                         
  -2   1   1        146.68        168.93        19.94 o                         
  -1   1   1         60.11        106.53        13.46 o                         
   0   1   1       3445.59       3610.10         7.05 o                         
   1   1   1       1026.99       1377.75        68.97 o                         
   2   1   1       5656.38       6233.78       135.82 o                         
   3   1   1          2.08         22.42         8.07 o                         
   4   1   1       4554.46       4454.43       480.53 o                         
   5   1   1        138.31        106.18        24.95 o                         
   6   1   1       2967.76       2793.36       135.90 o                         
   7   1   1        484.71        438.36        20.89 o                         
   8   1   1        425.30        472.53        44.25 o                         
  -9   2   1          0.89          5.29        27.07 o                         
  -8   2   1          0.76          0.07        11.07 o                         
  -7   2   1         88.45         99.20        12.36 o                         
  -6   2   1        806.97        802.20        23.74 o                         
  -5   2   1        298.90        219.28        20.96 o                         
  -4   2   1       1062.13        994.11        43.38 o                         
  -3   2   1        790.04        789.31        24.53 o                         
  -2   2   1       2988.84       2852.57        50.66 o                         
  -1   2   1      28420.06      31625.90       369.56 o                         
   0   2   1        686.91        798.11         6.29 o                         
   1   2   1      19733.28      19024.50       977.56 o                         
   2   2   1       7395.84       6588.21       149.85 o                         
   3   2   1        103.62         71.12         8.20 o                         
   4   2   1        841.06        733.89        19.64 o                         
   5   2   1         68.96         44.89        10.11 o                         
   6   2   1        162.78        146.54        11.71 o                         
   7   2   1         81.21         82.28        13.75 o                         
   8   2   1         73.27        105.33        13.12 o                         
  -9   3   1        256.96        227.88       112.43 o                         
  -8   3   1        290.80        279.60        19.15 o                         
  -7   3   1          1.43         34.55         9.77 o                         
  -6   3   1         30.87         52.31        10.34 o                         
  -5   3   1       1818.62       1693.81        61.58 o                         
  -4   3   1        278.94        240.78        31.24 o                         
  -3   3   1       9457.38       9057.94       302.55 o                         
  -2   3   1      14559.88      14869.93       423.62 o                         
  -1   3   1      18474.73      19954.82       799.27 o                         
   0   3   1         22.82         45.70         1.44 o                         
   1   3   1        579.06        628.08        80.27 o                         
   2   3   1      20881.20      20340.26      1132.88 o                         
   3   3   1        375.85        373.43        27.91 o                         
   4   3   1       8130.78       7802.42       472.01 o                         
   5   3   1        642.50        621.51        12.54 o                         
   6   3   1        201.37        212.19        48.08 o                         
   7   3   1          4.84         24.05        15.17 o                         
   8   3   1        121.17        139.25        19.38 o                         
  -9   4   1         21.21         86.42        38.15 o                         
  -8   4   1        168.32        209.90        16.38 o                         
  -7   4   1        331.82        405.31        28.14 o                         
  -6   4   1       1295.49       1266.70        20.51 o                         
  -5   4   1        185.06        150.29        12.33 o                         
  -4   4   1        434.80        390.41        13.08 o                         
  -3   4   1       8872.42       8116.31       123.69 o                         
  -2   4   1        531.41        546.47         5.68 o                         
  -1   4   1       7226.57       8084.49       232.10 o                         
   0   4   1        516.04        506.01        28.63 o                         
   1   4   1       1116.42       1065.35        68.68 o                         
   2   4   1       1659.08       1411.07        24.31 o                         
   3   4   1       4835.73       4705.15       210.29 o                         
   4   4   1       5185.16       5393.07        18.57 o                         
   5   4   1        443.76        422.09        19.68 o                         
   6   4   1        558.97        587.92        23.96 o                         
   7   4   1        858.39        883.38        67.49 o                         
   8   4   1         48.03         46.13        36.67 o                         
  -9   5   1        443.89        426.53        70.79 o                         
  -8   5   1         28.41         37.03        12.83 o                         
  -7   5   1         40.79         68.36        14.01 o                         
  -6   5   1         11.12         54.25         9.20 o                         
  -5   5   1         18.96         16.64        10.63 o                         
  -4   5   1       4254.26       3889.89       136.39 o                         
  -3   5   1       1164.53       1097.79        13.31 o                         
  -2   5   1          7.16         19.75         4.82 o                         
  -1   5   1        610.25        669.67         3.25 o                         
   0   5   1      18859.58      18997.58        65.26 o                         
   1   5   1       1870.71       1693.33        69.19 o                         
   2   5   1       2029.60       1939.49       200.48 o                         
   3   5   1          1.68         -7.61         7.61 o                         
   4   5   1        534.35        534.25         9.78 o                         
   5   5   1        583.51        502.99        13.17 o                         
   6   5   1       1737.49       1921.34        17.93 o                         
   7   5   1        268.24        233.40        11.82 o                         
   8   5   1         17.75         40.28        15.09 o                         
  -9   6   1        122.87        111.68        10.14 o                         
  -8   6   1       1147.65       1334.42        18.28 o                         
  -7   6   1        642.64        698.96        53.24 o                         
  -6   6   1         37.22         73.94        14.37 o                         
  -5   6   1       2187.23       1901.12        97.18 o                         
  -4   6   1       1812.94       1625.51        21.54 o                         
  -3   6   1        405.82        447.27        15.39 o                         
  -2   6   1        489.79        570.21         5.17 o                         
  -1   6   1      14606.44      15550.50        49.93 o                         
   0   6   1       4771.04       4924.43        40.04 o                         
   1   6   1      27716.91      27540.40       102.73 o                         
   2   6   1      12503.59      10873.53       543.25 o                         
   3   6   1        928.61        829.48        27.26 o                         
   4   6   1       1597.29       1595.84        16.40 o                         
   5   6   1       3998.75       4071.98        60.98 o                         
   6   6   1        244.76        266.31        13.76 o                         
   7   6   1         33.99         26.66        12.79 o                         
   8   6   1        486.91        535.92        15.35 o                         
  -9   7   1         14.02         -9.58         9.58 o                         
  -8   7   1        111.35        119.82        10.96 o                         
  -7   7   1        237.02        241.11        24.46 o                         
  -6   7   1         42.82        104.04        16.61 o                         
  -5   7   1         18.36         68.58         9.33 o                         
  -4   7   1         53.86         61.36         7.28 o                         
  -3   7   1      16427.75      15721.77       312.89 o                         
  -2   7   1       9742.58       9386.31       124.26 o                         
  -1   7   1       4473.47       4618.88       125.43 o                         
   0   7   1       2703.81       2637.54        13.84 o                         
   1   7   1       2229.81       2231.78        17.23 o                         
   2   7   1        330.48        325.74         9.11 o                         
   3   7   1       3298.82       2788.10       137.07 o                         
   4   7   1       1204.35       1139.43        31.35 o                         
   5   7   1       1147.20       1241.34        11.85 o                         
   6   7   1        446.39        457.62        15.43 o                         
   7   7   1        386.17        340.49        11.65 o                         
   8   7   1        299.51        230.39        11.08 o                         
  -8   8   1          5.53         28.67        10.62 o                         
  -7   8   1        447.29        499.24        37.27 o                         
  -6   8   1       2044.89       1886.92        21.14 o                         
  -5   8   1        831.83        834.69        11.31 o                         
  -4   8   1       1296.58       1238.62        10.65 o                         
  -3   8   1       8820.90       8450.77        51.49 o                         
  -2   8   1       8074.99       9078.96        95.33 o                         
  -1   8   1      11527.01      12021.30        96.24 o                         
   0   8   1      16790.93      17591.11      1194.91 o                         
   1   8   1       6276.31       6470.19       121.54 o                         
   2   8   1       1197.09       1082.69        57.00 o                         
   3   8   1      20821.16      19983.06       891.15 o                         
   4   8   1       3135.79       2794.50        22.71 o                         
   5   8   1         37.32         81.66        10.80 o                         
   6   8   1        811.01        936.25        13.96 o                         
   7   8   1        544.40        658.30        55.53 o                         
   8   8   1          9.40         10.39        12.30 o                         
  -8   9   1        569.06        473.39        39.08 o                         
  -7   9   1        268.08        250.66        22.56 o                         
  -6   9   1        341.41        349.44        11.89 o                         
  -5   9   1       1180.03       1184.37        73.22 o                         
  -4   9   1         21.73         74.89         5.78 o                         
  -3   9   1         87.90        116.75        20.98 o                         
  -2   9   1       9494.00      10239.39        90.49 o                         
  -1   9   1      17098.23      17893.76       269.64 o                         
   0   9   1       7352.81       7502.36       253.93 o                         
   1   9   1      12893.95      13798.33       296.01 o                         
   2   9   1       2384.37       2253.37        17.37 o                         
   3   9   1         46.31         49.63         7.02 o                         
   4   9   1       2132.07       1876.97        50.85 o                         
   5   9   1       1440.40       1411.57        18.20 o                         
   6   9   1        509.34        583.88        14.85 o                         
   7   9   1         31.77         87.92        26.32 o                         
   8   9   1        376.24        401.75        12.00 o                         
  -8  10   1        125.03        125.03         9.72 o                         
  -7  10   1         64.15         34.14        15.00 o                         
  -6  10   1        337.25        377.60        25.63 o                         
  -5  10   1       8988.16       8190.75       150.34 o                         
  -4  10   1       4794.98       4680.98        18.71 o                         
  -3  10   1        316.02        339.16         5.54 o                         
  -2  10   1       2243.50       2186.43        20.73 o                         
  -1  10   1        421.89        394.72        10.12 o                         
   0  10   1        981.94       1109.84         8.28 o                         
   1  10   1       4149.01       4479.70         9.47 o                         
   2  10   1       4620.12       4833.50        86.99 o                         
   3  10   1       2646.87       2521.11        92.97 o                         
   4  10   1        290.21        290.37         7.84 o                         
   5  10   1       7716.10       7294.02       182.12 o                         
   6  10   1       1770.39       2044.91        63.94 o                         
   7  10   1        150.65        148.05        12.74 o                         
   8  10   1        248.67        225.31        31.43 o                         
  -8  11   1         21.65         57.95        18.28 o                         
  -7  11   1        293.18        263.41        24.19 o                         
  -6  11   1        180.90        127.48         9.45 o                         
  -5  11   1        896.87        859.12        23.36 o                         
  -4  11   1       1616.47       1630.94        17.56 o                         
  -3  11   1      15503.70      14316.76        98.74 o                         
  -2  11   1       1070.24       1141.16        35.72 o                         
  -1  11   1         91.51        106.45        11.34 o                         
   0  11   1      18371.32      18555.36       283.13 o                         
   1  11   1       6311.60       6522.93        77.87 o                         
   2  11   1       1183.07       1216.68         8.65 o                         
   3  11   1       2480.14       2286.26       115.98 o                         
   4  11   1       4366.25       3663.84        77.20 o                         
   5  11   1       1415.84       1418.98        10.79 o                         
   6  11   1       2491.37       2714.21        18.13 o                         
   7  11   1       1038.56       1019.29       102.83 o                         
   8  11   1        301.81        328.61        14.95 o                         
  -8  12   1        539.91        516.08        27.98 o                         
  -7  12   1       2360.87       2327.96        49.35 o                         
  -6  12   1        743.60        703.17        53.43 o                         
  -5  12   1        267.37        243.94        11.75 o                         
  -4  12   1        237.18        219.34        10.99 o                         
  -3  12   1       2359.78       2584.53        12.01 o                         
  -2  12   1       4197.85       4238.48       110.17 o                         
  -1  12   1         38.92         50.14        12.51 o                         
   0  12   1         98.41        152.62        20.99 o                         
   1  12   1       1395.89       1557.95        72.60 o                         
   2  12   1       5844.78       5467.33       177.00 o                         
   3  12   1       7070.96       7139.39        20.48 o                         
   4  12   1       2199.74       2084.03        56.04 o                         
   5  12   1        282.00        258.66        12.39 o                         
   6  12   1         55.26         58.54        11.62 o                         
   7  12   1        442.04        505.27        29.55 o                         
   8  12   1        348.63        391.25        15.59 o                         
  -8  13   1        781.71        652.76        67.31 o                         
  -7  13   1        547.40        482.99        32.87 o                         
  -6  13   1        106.42        134.87        11.24 o                         
  -5  13   1        860.84        901.93        33.44 o                         
  -4  13   1        407.82        445.05         8.77 o                         
  -3  13   1        430.95        456.52         9.82 o                         
  -2  13   1       6082.75       6059.08       160.24 o                         
  -1  13   1      11127.19      11615.38        34.88 o                         
   0  13   1        261.88        299.20         5.00 o                         
   1  13   1        868.19        854.95        21.69 o                         
   2  13   1       8996.92       9098.71       378.90 o                         
   3  13   1        181.52        205.90         8.26 o                         
   4  13   1       2494.91       2140.05        41.67 o                         
   5  13   1        354.55        358.71        15.46 o                         
   6  13   1         73.61         86.43        11.61 o                         
   7  13   1        492.54        517.30        16.93 o                         
  -8  14   1         18.21         43.16         9.91 o                         
  -7  14   1          3.46        -11.69        17.84 o                         
  -6  14   1       1033.46        959.38        20.89 o                         
  -5  14   1       3327.86       3461.11        28.44 o                         
  -4  14   1       3205.63       3328.53        22.22 o                         
  -3  14   1       2183.29       2311.69        13.87 o                         
  -2  14   1         86.72         85.60         4.59 o                         
  -1  14   1        168.06        186.96        17.75 o                         
   0  14   1        753.80        800.42        90.74 o                         
   1  14   1        906.27        905.95         6.83 o                         
   2  14   1        841.73        797.81         8.10 o                         
   3  14   1        881.99        858.25        10.49 o                         
   4  14   1       2667.86       2591.74        59.57 o                         
   5  14   1       1271.60       1250.19        20.06 o                         
   6  14   1        950.81        987.03        36.33 o                         
   7  14   1         10.84         18.23        11.58 o                         
  -8  15   1         18.47         66.98        37.05 o                         
  -7  15   1          7.08         -8.76        20.35 o                         
  -6  15   1       1834.21       1826.09        74.02 o                         
  -5  15   1        105.65        145.64         7.74 o                         
  -4  15   1       3332.02       3322.85        16.42 o                         
  -3  15   1         48.30         84.70         7.29 o                         
  -2  15   1          3.58         20.39         4.78 o                         
  -1  15   1       3852.49       3715.78        79.21 o                         
   0  15   1       9893.54       9625.13       115.92 o                         
   1  15   1       4214.63       4363.21        46.68 o                         
   2  15   1         10.32         31.82         6.41 o                         
   3  15   1       1816.47       1754.02        12.16 o                         
   4  15   1          9.56          4.26         9.31 o                         
   5  15   1         68.34         55.56         8.40 o                         
   6  15   1       2193.44       2162.49        91.99 o                         
   7  15   1        193.10        205.17        19.39 o                         
  -7  16   1        676.47        673.26        12.26 o                         
  -6  16   1        664.12        586.49        10.89 o                         
  -5  16   1         25.86         21.97        17.74 o                         
  -4  16   1       2556.50       2493.60       103.97 o                         
  -3  16   1       1768.22       1745.99         8.68 o                         
  -2  16   1        469.23        493.50        13.95 o                         
  -1  16   1       4475.04       4387.98        48.77 o                         
   0  16   1        254.86        232.54        22.49 o                         
   1  16   1       9383.47       9516.04       248.07 o                         
   2  16   1       1885.73       1860.42        97.07 o                         
   3  16   1        144.56        163.51         6.99 o                         
   4  16   1       1735.64       1551.95        15.87 o                         
   5  16   1        211.75        175.02        12.79 o                         
   6  16   1        238.86        263.38        12.97 o                         
   7  16   1        167.81        148.40        13.12 o                         
  -7  17   1        465.81        457.72        11.20 o                         
  -6  17   1        216.40        226.94        22.41 o                         
  -5  17   1        120.88        139.99        11.68 o                         
  -4  17   1         17.15         12.26         8.00 o                         
  -3  17   1         87.96        108.51         6.80 o                         
  -2  17   1       9011.14       8698.64        94.68 o                         
  -1  17   1       1927.09       1966.07        41.82 o                         
   0  17   1       1020.31        956.15         6.50 o                         
   1  17   1        136.96        147.86         6.72 o                         
   2  17   1       4085.86       4139.52        93.85 o                         
   3  17   1        767.16        793.53        20.60 o                         
   4  17   1       1185.55       1072.07        14.86 o                         
   5  17   1         94.29        119.10        10.88 o                         
   6  17   1        488.86        472.93        21.46 o                         
   7  17   1        403.38        484.47        46.82 o                         
  -7  18   1         88.06        113.55        10.68 o                         
  -6  18   1        797.02        804.94        13.92 o                         
  -5  18   1          4.12         30.73        11.97 o                         
  -4  18   1         20.45          9.17        10.43 o                         
  -3  18   1       2655.73       2635.78        85.47 o                         
  -2  18   1        651.10        687.87         8.29 o                         
  -1  18   1        248.19        258.13         8.52 o                         
   0  18   1        398.67        365.86        13.05 o                         
   1  18   1        420.01        428.30         5.99 o                         
   2  18   1        100.30         89.94         6.93 o                         
   3  18   1       2543.96       2585.15        26.21 o                         
   4  18   1       1122.58       1097.45        13.09 o                         
   5  18   1         38.02         23.91        12.90 o                         
   6  18   1         16.03         43.98        14.10 o                         
  -7  19   1         49.65         61.35        15.30 o                         
  -6  19   1        348.71        400.66        12.15 o                         
  -5  19   1          5.74         -0.19         8.02 o                         
  -4  19   1        111.43        134.63         9.44 o                         
  -3  19   1         42.71         56.44        15.50 o                         
  -2  19   1        832.67        820.76         9.08 o                         
  -1  19   1        511.03        546.85         6.17 o                         
   0  19   1       2559.20       2606.20        20.35 o                         
   1  19   1        879.62        949.50        10.88 o                         
   2  19   1         16.23          1.94         6.71 o                         
   3  19   1        749.32        714.17        11.44 o                         
   4  19   1        134.16        208.00        11.55 o                         
   5  19   1          1.22         19.97        10.48 o                         
   6  19   1        373.38        358.79        11.02 o                         
  -6  20   1        147.32        177.06        20.48 o                         
  -5  20   1       2654.93       2709.69        72.52 o                         
  -4  20   1       1706.66       1566.01       102.80 o                         
  -3  20   1        166.32        161.15         6.95 o                         
  -2  20   1         15.55          5.29         6.04 o                         
  -1  20   1        392.77        414.00        29.64 o                         
   0  20   1         26.44         54.63        11.96 o                         
   1  20   1        722.12        715.62        11.72 o                         
   2  20   1        594.76        603.52        36.45 o                         
   3  20   1        886.12        885.18         9.22 o                         
   4  20   1         31.88         50.64         9.95 o                         
   5  20   1       1385.25       1220.96        14.92 o                         
   6  20   1        188.07        165.43        17.74 o                         
  -6  21   1          1.78        -11.07        11.07 o                         
  -5  21   1       1035.49        970.83        16.25 o                         
  -4  21   1       1005.65       1046.37        41.52 o                         
  -3  21   1       1774.54       1884.74        11.29 o                         
  -2  21   1        119.70        135.34         8.74 o                         
  -1  21   1        211.27        218.59         7.48 o                         
   0  21   1        188.44        178.11         6.43 o                         
   1  21   1         11.55         25.11         7.53 o                         
   2  21   1        614.85        620.69         8.86 o                         
   3  21   1         59.18         84.30         7.07 o                         
   4  21   1         59.71         73.81        12.67 o                         
   5  21   1       1656.85       1505.80        18.24 o                         
  -6  22   1          7.01          0.47         9.53 o                         
  -5  22   1        315.33        352.83        13.98 o                         
  -4  22   1        197.71        186.59         9.93 o                         
  -3  22   1        756.38        748.18        10.30 o                         
  -2  22   1       2458.73       2537.01        45.54 o                         
  -1  22   1        402.42        423.54         9.86 o                         
   0  22   1        155.46        171.32        16.38 o                         
   1  22   1        421.84        463.94         8.29 o                         
   2  22   1         65.07         75.33        11.75 o                         
   3  22   1       2595.28       2611.78       115.84 o                         
   4  22   1         82.48         62.11        12.40 o                         
   5  22   1       1359.89       1351.14        17.48 o                         
  -5  23   1          3.08          8.90        11.63 o                         
  -4  23   1        315.64        303.67        14.18 o                         
  -3  23   1        377.19        399.24        37.98 o                         
  -2  23   1         92.53         85.24         7.96 o                         
  -1  23   1          0.90          6.15        10.65 o                         
   0  23   1        300.30        264.84         8.52 o                         
   1  23   1         45.85         65.99         6.63 o                         
   2  23   1         23.37         32.85         7.94 o                         
   3  23   1          1.72          1.13        15.75 o                         
   4  23   1        242.29        329.03        19.76 o                         
   5  23   1        219.03        278.72        13.56 o                         
  -5  24   1        583.60        555.52        15.54 o                         
  -4  24   1         16.33         16.35         9.19 o                         
  -3  24   1        767.48        770.19        15.10 o                         
  -2  24   1         70.55         82.71         6.46 o                         
  -1  24   1         61.48         54.67         8.15 o                         
   0  24   1         34.25         67.87         8.01 o                         
   1  24   1        130.11        118.27         8.52 o                         
   2  24   1         62.65         69.38        18.85 o                         
   3  24   1        109.38        127.82        18.81 o                         
   4  24   1        505.23        512.53        13.64 o                         
  -4  25   1         51.71         49.61        12.13 o                         
  -3  25   1         59.31         47.96        11.93 o                         
  -2  25   1       1830.02       1856.34        86.23 o                         
  -1  25   1        423.12        403.57         7.80 o                         
   0  25   1        220.19        227.11         7.61 o                         
   1  25   1        105.22        124.14         9.45 o                         
   2  25   1        948.92       1041.50        37.05 o                         
   3  25   1        202.71        216.47         9.74 o                         
   4  25   1          5.40         20.66        13.72 o                         
  -4  26   1         41.19         -3.23        11.36 o                         
  -3  26   1         50.89         75.88         8.59 o                         
  -2  26   1         40.06         30.15         9.11 o                         
  -1  26   1          8.67         22.23         8.91 o                         
   0  26   1        134.38        150.05         7.84 o                         
   1  26   1         50.38         69.12        13.88 o                         
   2  26   1         20.70         33.22        12.59 o                         
   3  26   1        157.45        131.32        11.31 o                         
  -3  27   1         45.89         43.72         7.90 o                         
  -2  27   1         72.47         85.92        10.72 o                         
  -1  27   1         18.31          9.25        14.56 o                         
   0  27   1       1597.18       1669.93        13.48 o                         
   1  27   1       1097.17       1078.83        21.85 o                         
   2  27   1        171.76        186.88        11.10 o                         
  -2  28   1         18.19         -5.72        10.19 o                         
  -1  28   1         63.32         82.41        10.45 o                         
   0  28   1        171.71        178.45        10.70 o                         
   1  28   1        182.51        188.78         8.79 o                         
   2  28   1         51.35         27.02        10.82 o                         
  -9   0   2        645.10        704.67        25.41 o                         
  -8   0   2         90.54        142.42        17.06 o                         
  -7   0   2        594.07        648.11        34.69 o                         
  -6   0   2       1462.99       1661.84       219.28 o                         
  -5   0   2        253.05        324.97        36.93 o                         
  -4   0   2       2525.68       2297.12        32.99 o                         
  -3   0   2      18108.02      15819.12       916.89 o                         
  -2   0   2       2866.21       2208.72       670.85 o                         
  -1   0   2       3955.55       4465.01       217.84 o                         
   0   0   2      51452.49      53326.14      1109.06 o                         
   1   0   2      72722.04      75835.92        57.48 o                         
   2   0   2      12297.43      13944.57        36.78 o                         
   3   0   2       4501.28       4795.94        30.79 o                         
   4   0   2        125.64        108.14        13.65 o                         
   5   0   2        227.54        235.62        13.88 o                         
   6   0   2       3353.93       3098.51        28.74 o                         
   7   0   2         21.94         68.48        15.09 o                         
   8   0   2          4.91         61.81        16.23 o                         
  -9   1   2         21.35         11.71        12.23 o                         
  -8   1   2        719.63        849.30        14.39 o                         
  -7   1   2        272.96        283.92        15.34 o                         
  -6   1   2        298.08        334.68        25.77 o                         
  -5   1   2       7163.02       7492.57       205.97 o                         
  -4   1   2       3300.47       2991.22       147.10 o                         
  -3   1   2        748.33        754.80        26.05 o                         
  -2   1   2        278.63        329.17         7.62 o                         
  -1   1   2        165.95        206.69         2.82 o                         
   0   1   2       5288.20       5516.68       112.69 o                         
   1   1   2       9201.46       9872.27       114.59 o                         
   2   1   2       6109.92       6893.12       585.00 o                         
   3   1   2       7832.22       8212.78       134.76 o                         
   4   1   2        483.94        591.32        96.35 o                         
   5   1   2       2335.70       2113.22       102.38 o                         
   6   1   2       1878.30       1713.76        30.11 o                         
   7   1   2         83.78        106.15        10.98 o                         
   8   1   2         86.84         92.75        13.02 o                         
  -9   2   2         28.79         65.18        27.41 o                         
  -8   2   2        105.44        188.35        13.85 o                         
  -7   2   2        671.18        842.93        16.38 o                         
  -6   2   2          3.21          2.71        10.11 o                         
  -5   2   2       1885.49       1895.03        49.47 o                         
  -4   2   2         31.99         76.83         6.62 o                         
  -3   2   2       2560.91       2372.23        17.10 o                         
  -2   2   2      32944.94      31249.97      1247.96 o                         
  -1   2   2      22851.69      24717.50       320.46 o                         
   0   2   2        415.58        454.52        14.52 o                         
   1   2   2        150.89        179.03         3.90 o                         
   2   2   2       4197.53       4283.25        88.77 o                         
   3   2   2       4246.73       4279.25       228.87 o                         
   4   2   2       1507.46       1520.41       131.35 o                         
   5   2   2       2559.45       2318.55        68.56 o                         
   6   2   2        182.12        146.35        17.10 o                         
   7   2   2        397.54        403.36        15.22 o                         
   8   2   2       1632.08       1558.21       116.41 o                         
  -9   3   2          1.68          3.44        13.28 o                         
  -8   3   2        186.89        195.73        14.06 o                         
  -7   3   2       2213.75       2671.92        51.49 o                         
  -6   3   2       2451.37       2752.81        57.86 o                         
  -5   3   2        567.28        584.58        11.84 o                         
  -4   3   2        273.66        326.43        25.63 o                         
  -3   3   2        529.17        558.12        13.35 o                         
  -2   3   2       6679.95       6935.04       101.85 o                         
  -1   3   2        871.26        958.68        42.13 o                         
   0   3   2      15541.27      15099.53       150.76 o                         
   1   3   2        143.92        130.67         4.73 o                         
   2   3   2       4658.36       4936.34       528.99 o                         
   3   3   2      19131.81      18936.31        26.99 o                         
   4   3   2       7379.29       7260.40       721.84 o                         
   5   3   2        549.28        549.88        52.82 o                         
   6   3   2         12.54         43.98        11.81 o                         
   7   3   2        567.66        564.63       110.68 o                         
   8   3   2          3.90         31.66        14.13 o                         
  -9   4   2        326.07        432.19        15.85 o                         
  -8   4   2         15.99         34.38        11.18 o                         
  -7   4   2        251.38        311.22        15.85 o                         
  -6   4   2        620.22        621.70        12.30 o                         
  -5   4   2        164.60        255.53        10.15 o                         
  -4   4   2       3689.67       3453.40        37.31 o                         
  -3   4   2       3872.31       3957.79        55.17 o                         
  -2   4   2       1581.60       1645.41        65.03 o                         
  -1   4   2       5278.46       5523.48       405.76 o                         
   0   4   2      11774.58      12149.09       490.09 o                         
   1   4   2       4317.97       4419.25        89.34 o                         
   2   4   2        372.85        386.63        25.37 o                         
   3   4   2        685.07        733.71        10.54 o                         
   4   4   2         12.45         46.04        17.59 o                         
   5   4   2        131.08        142.80         9.15 o                         
   6   4   2       1732.22       1447.51        97.15 o                         
   7   4   2        831.97        656.89        47.85 o                         
   8   4   2         18.80         17.73        13.97 o                         
  -9   5   2        719.49        914.18        51.61 o                         
  -8   5   2         15.69         34.61        14.57 o                         
  -7   5   2         20.87         53.93        23.70 o                         
  -6   5   2        380.49        544.12        37.92 o                         
  -5   5   2       1107.23        946.59        31.47 o                         
  -4   5   2      14039.83      13849.25        39.21 o                         
  -3   5   2       1150.56       1185.65        11.15 o                         
  -2   5   2       4656.41       4605.22        70.19 o                         
  -1   5   2       4073.34       4486.29       145.38 o                         
   0   5   2       1092.17       1230.75         5.42 o                         
   1   5   2      14405.20      14287.39       332.88 o                         
   2   5   2       5820.65       5400.90       219.24 o                         
   3   5   2       3305.74       2922.80        93.01 o                         
   4   5   2       1292.40       1233.10        18.05 o                         
   5   5   2       8709.58       8465.76        46.54 o                         
   6   5   2        541.00        515.21        23.66 o                         
   7   5   2        198.74        178.13        12.04 o                         
   8   5   2        233.92        186.59        11.65 o                         
  -9   6   2        304.65        338.93        17.22 o                         
  -8   6   2        624.01        631.22        22.60 o                         
  -7   6   2         17.65        -11.98        11.98 o                         
  -6   6   2        331.42        289.90        11.33 o                         
  -5   6   2          4.87         -5.10         8.27 o                         
  -4   6   2       1843.58       1808.88        17.52 o                         
  -3   6   2        473.06        465.74        12.13 o                         
  -2   6   2       1182.73       1211.05       108.10 o                         
  -1   6   2      14146.16      13930.72       440.00 o                         
   0   6   2        988.40        868.49        23.17 o                         
   1   6   2         68.32         84.78         3.45 o                         
   2   6   2       2925.33       2887.94        95.17 o                         
   3   6   2         79.84         71.76         9.70 o                         
   4   6   2       2518.35       2447.20        11.12 o                         
   5   6   2        521.43        525.08        13.96 o                         
   6   6   2         23.05         29.67        11.64 o                         
   7   6   2        214.92        176.58        19.30 o                         
   8   6   2          5.23          4.10        15.41 o                         
  -9   7   2         47.91         29.62        10.92 o                         
  -8   7   2          0.57        -12.47        12.47 o                         
  -7   7   2       1180.46       1294.29        45.58 o                         
  -6   7   2       3824.79       4006.31        50.13 o                         
  -5   7   2        193.92        190.63         9.56 o                         
  -4   7   2        232.40        279.65        54.72 o                         
  -3   7   2       4411.43       4460.94        38.98 o                         
  -2   7   2       4375.01       4748.67        88.84 o                         
  -1   7   2       5043.05       5575.57        86.98 o                         
   0   7   2        415.07        398.83         9.29 o                         
   1   7   2        487.35        502.48        12.13 o                         
   2   7   2        945.54        925.64        29.01 o                         
   3   7   2       5090.88       4784.72       105.60 o                         
   4   7   2       2841.59       2694.57        50.85 o                         
   5   7   2        395.14        405.68        18.01 o                         
   6   7   2       1344.10       1330.24        25.14 o                         
   7   7   2        327.20        330.39        48.43 o                         
   8   7   2        500.67        382.69        22.49 o                         
  -9   8   2         15.09         22.05         9.29 o                         
  -8   8   2         62.53         81.99        27.26 o                         
  -7   8   2          9.18         21.52         9.51 o                         
  -6   8   2        911.95        879.16        16.11 o                         
  -5   8   2       1329.34       1319.65        31.44 o                         
  -4   8   2       1257.13       1197.33        11.58 o                         
  -3   8   2       1845.80       1996.64        10.42 o                         
  -2   8   2        970.66       1039.61        32.99 o                         
  -1   8   2      10726.57      11400.09        33.63 o                         
   0   8   2         78.66        102.59         4.19 o                         
   1   8   2       2767.43       2609.51         9.94 o                         
   2   8   2       1833.75       1921.08        53.96 o                         
   3   8   2          6.65         22.77        10.53 o                         
   4   8   2        135.11         95.09         9.60 o                         
   5   8   2         58.56         53.04        16.34 o                         
   6   8   2         62.78         35.17        12.59 o                         
   7   8   2       2386.42       2219.01        22.33 o                         
   8   8   2         16.35         61.57        10.99 o                         
  -9   9   2         53.70         53.69        25.94 o                         
  -8   9   2         68.41        107.48        31.11 o                         
  -7   9   2         45.22         57.02        10.14 o                         
  -6   9   2          7.68          3.95         7.50 o                         
  -5   9   2        990.43        896.72        51.29 o                         
  -4   9   2       2820.44       2906.12        64.26 o                         
  -3   9   2          1.28         32.52         4.64 o                         
  -2   9   2       1904.79       2136.11        40.08 o                         
  -1   9   2       2810.35       3058.60         9.47 o                         
   0   9   2       3200.57       3312.27        34.05 o                         
   1   9   2       4961.61       5064.94       153.44 o                         
   2   9   2       6428.42       6494.11        19.47 o                         
   3   9   2        859.90        788.46        11.07 o                         
   4   9   2         73.71         49.84        16.53 o                         
   5   9   2       1401.87       1569.80        68.71 o                         
   6   9   2        130.25        151.67        11.63 o                         
   7   9   2        595.59        604.84        13.39 o                         
  -8  10   2        210.77        215.51        16.00 o                         
  -7  10   2          5.85         14.65         8.38 o                         
  -6  10   2         10.59         15.43        19.07 o                         
  -5  10   2         80.21         90.40        18.03 o                         
  -4  10   2         81.87         88.07         4.85 o                         
  -3  10   2         14.67          7.21         5.04 o                         
  -2  10   2        556.14        530.06         6.18 o                         
  -1  10   2       3024.97       3307.34        64.38 o                         
   0  10   2       5150.10       5018.76       124.56 o                         
   1  10   2       7755.24       7422.36       279.16 o                         
   2  10   2        836.78        851.07        25.22 o                         
   3  10   2       3067.47       2856.00        53.65 o                         
   4  10   2         31.11         55.33        13.46 o                         
   5  10   2        285.01        274.01        13.66 o                         
   6  10   2        490.01        539.65        14.45 o                         
   7  10   2        112.49        160.88        13.52 o                         
  -8  11   2        225.60        275.00        14.34 o                         
  -7  11   2         24.26          2.40        10.56 o                         
  -6  11   2         66.67         92.87        12.51 o                         
  -5  11   2         17.00         16.72        26.66 o                         
  -4  11   2         42.26         50.68         5.11 o                         
  -3  11   2        486.20        456.32         6.20 o                         
  -2  11   2       1914.49       1923.46        18.73 o                         
  -1  11   2        940.77        806.66        36.25 o                         
   0  11   2       3647.71       3723.65         9.18 o                         
   1  11   2       2055.86       2006.56       110.83 o                         
   2  11   2       3452.94       3552.05        73.22 o                         
   3  11   2        849.24        724.57        34.96 o                         
   4  11   2        365.50        345.62        33.33 o                         
   5  11   2        582.64        581.07        16.02 o                         
   6  11   2         10.38         18.97         8.38 o                         
   7  11   2         97.03         94.27        19.45 o                         
  -8  12   2          2.78          5.95         9.46 o                         
  -7  12   2       1156.97       1083.02        15.82 o                         
  -6  12   2         42.53         59.45        11.91 o                         
  -5  12   2        328.27        342.31         8.23 o                         
  -4  12   2       1333.40       1306.42        14.14 o                         
  -3  12   2       1981.18       1924.86        13.31 o                         
  -2  12   2       2407.97       2479.01        16.68 o                         
  -1  12   2         72.83         59.88         6.14 o                         
   0  12   2       2388.68       2084.10        19.45 o                         
   1  12   2       3195.81       3032.78         9.44 o                         
   2  12   2         27.00         40.88        12.63 o                         
   3  12   2       2078.62       1807.04        82.93 o                         
   4  12   2        921.77        835.21        14.18 o                         
   5  12   2        252.82        320.40        30.01 o                         
   6  12   2         74.04        113.44        13.11 o                         
   7  12   2        403.77        418.52        13.39 o                         
  -8  13   2        318.62        302.90        30.94 o                         
  -7  13   2          3.81         -2.54         9.01 o                         
  -6  13   2        241.59        267.50        12.46 o                         
  -5  13   2        837.97        807.35        44.24 o                         
  -4  13   2        809.81        774.12        34.54 o                         
  -3  13   2       2395.48       2317.98        11.22 o                         
  -2  13   2       1166.19       1185.87        83.84 o                         
  -1  13   2       4175.72       4221.46        26.20 o                         
   0  13   2          9.97         41.60         3.70 o                         
   1  13   2        273.85        304.07         5.40 o                         
   2  13   2         10.90         40.50         4.94 o                         
   3  13   2        611.65        587.32        12.17 o                         
   4  13   2       2317.73       1964.28       110.61 o                         
   5  13   2       1563.93       1538.60        37.50 o                         
   6  13   2          0.42         -4.32        11.70 o                         
   7  13   2        145.68        168.88        17.61 o                         
  -8  14   2         31.89         49.01        10.43 o                         
  -7  14   2         68.46         65.48        11.68 o                         
  -6  14   2        124.10        136.19         8.11 o                         
  -5  14   2       1630.66       1838.38       127.97 o                         
  -4  14   2        422.71        496.42         8.54 o                         
  -3  14   2       1166.25       1170.33        17.74 o                         
  -2  14   2       1772.41       1730.54        22.52 o                         
  -1  14   2       8545.60       8379.05       131.92 o                         
   0  14   2        361.74        336.61         6.17 o                         
   1  14   2       1153.95       1084.77        32.15 o                         
   2  14   2       6866.42       6739.02        52.48 o                         
   3  14   2       1106.46       1122.55        11.46 o                         
   4  14   2       1773.46       1676.61        61.65 o                         
   5  14   2        369.91        402.76        10.82 o                         
   6  14   2        279.26        303.07        13.87 o                         
   7  14   2          1.97         -9.59         9.59 o                         
  -8  15   2         37.32         16.03         9.89 o                         
  -7  15   2        374.41        353.46        14.67 o                         
  -6  15   2        930.97        904.82        89.59 o                         
  -5  15   2         13.05         35.59         9.86 o                         
  -4  15   2         61.43         94.63         9.02 o                         
  -3  15   2       1261.85       1328.48        51.60 o                         
  -2  15   2       1282.92       1216.48         9.94 o                         
  -1  15   2          2.55         15.43         3.52 o                         
   0  15   2        260.92        272.17        28.65 o                         
   1  15   2       1098.59       1085.97        16.76 o                         
   2  15   2        757.73        725.86        11.68 o                         
   3  15   2       2425.17       2451.20        15.16 o                         
   4  15   2        949.86        811.08        16.36 o                         
   5  15   2        150.44        177.66        14.14 o                         
   6  15   2         13.14         -1.19        19.01 o                         
   7  15   2        491.83        526.59        24.54 o                         
  -7  16   2        136.46        157.15        13.32 o                         
  -6  16   2        235.89        262.78        17.33 o                         
  -5  16   2         65.30         42.41         7.79 o                         
  -4  16   2       2941.21       3129.03        60.56 o                         
  -3  16   2       4559.72       4549.19        13.45 o                         
  -2  16   2        514.96        544.95         5.09 o                         
  -1  16   2         53.42         98.11         8.68 o                         
   0  16   2       2811.28       2839.11       118.25 o                         
   1  16   2        780.88        781.99        22.33 o                         
   2  16   2        373.56        380.18        10.28 o                         
   3  16   2         86.16         90.20         8.55 o                         
   4  16   2        963.49        877.34        44.02 o                         
   5  16   2        585.40        632.96        14.67 o                         
   6  16   2        844.31        817.15        17.49 o                         
  -7  17   2        132.15        125.82        21.01 o                         
  -6  17   2          5.60         14.48         9.83 o                         
  -5  17   2        798.78        843.45         9.12 o                         
  -4  17   2        943.42        967.03        15.04 o                         
  -3  17   2         54.20        108.00        17.77 o                         
  -2  17   2        927.06        956.22        98.54 o                         
  -1  17   2         50.74         38.50         6.11 o                         
   0  17   2         18.07          2.09         9.40 o                         
   1  17   2       1800.17       1889.84        11.81 o                         
   2  17   2       2415.57       2253.02        35.79 o                         
   3  17   2         72.15         51.41         9.08 o                         
   4  17   2         76.16        108.13        18.50 o                         
   5  17   2       1551.64       1458.33        22.18 o                         
   6  17   2        476.09        546.39        20.25 o                         
  -7  18   2        274.17        304.92        16.38 o                         
  -6  18   2       2192.97       2456.99       107.63 o                         
  -5  18   2       2099.75       2061.03        73.79 o                         
  -4  18   2        421.41        410.88         8.78 o                         
  -3  18   2        376.44        352.00         8.21 o                         
  -2  18   2       2906.02       3038.75        24.27 o                         
  -1  18   2        537.50        519.32         6.26 o                         
   0  18   2       1511.83       1488.17        19.62 o                         
   1  18   2       2798.79       2620.53        98.02 o                         
   2  18   2        203.14        213.77         7.42 o                         
   3  18   2          7.20         25.38         8.17 o                         
   4  18   2        379.64        413.86        24.12 o                         
   5  18   2       1731.73       1680.67        30.14 o                         
   6  18   2         36.34         45.41        20.51 o                         
  -7  19   2        147.66        126.96        10.85 o                         
  -6  19   2        350.09        358.27        13.71 o                         
  -5  19   2       1161.21       1153.39        39.84 o                         
  -4  19   2         61.96         45.82         9.57 o                         
  -3  19   2        842.63        909.71        22.49 o                         
  -2  19   2        901.63        889.91        27.35 o                         
  -1  19   2        443.59        435.96         5.91 o                         
   0  19   2       5834.71       5848.72       213.67 o                         
   1  19   2         55.88         71.36         8.08 o                         
   2  19   2          2.01         -6.87         6.87 o                         
   3  19   2       5397.44       5416.85        57.94 o                         
   4  19   2        989.38       1025.27        11.30 o                         
   5  19   2          0.24         18.58        13.73 o                         
   6  19   2        365.66        318.90        21.83 o                         
  -6  20   2        202.03        205.72        12.53 o                         
  -5  20   2          3.66         21.05         9.62 o                         
  -4  20   2        878.39        849.18        13.51 o                         
  -3  20   2       1657.25       1735.14        13.73 o                         
  -2  20   2       1974.50       2015.55        16.62 o                         
  -1  20   2        818.77        829.07        13.77 o                         
   0  20   2       1240.79       1218.05         9.03 o                         
   1  20   2        781.12        815.73         8.65 o                         
   2  20   2         67.10         68.66         7.03 o                         
   3  20   2        142.10        174.37        17.06 o                         
   4  20   2         48.82          8.02        15.74 o                         
   5  20   2         51.74         55.31        14.82 o                         
  -6  21   2         16.23         54.23         9.72 o                         
  -5  21   2       1427.63       1468.65        16.89 o                         
  -4  21   2       1168.78       1215.00        15.75 o                         
  -3  21   2        508.40        524.11        26.20 o                         
  -2  21   2         22.29         37.03         5.66 o                         
  -1  21   2       1428.60       1438.74        35.40 o                         
   0  21   2          0.28          7.39         7.10 o                         
   1  21   2       2651.45       2488.25        26.62 o                         
   2  21   2       3125.82       3044.06        52.63 o                         
   3  21   2       1337.32       1333.40        14.24 o                         
   4  21   2         12.67         49.88        10.99 o                         
   5  21   2        379.71        283.70        13.79 o                         
  -6  22   2         10.75          4.58        10.33 o                         
  -5  22   2         51.30         30.92        11.74 o                         
  -4  22   2         87.66         52.01         9.48 o                         
  -3  22   2       1150.31       1178.67        14.89 o                         
  -2  22   2       2126.10       2094.59        14.10 o                         
  -1  22   2        318.70        285.96        12.60 o                         
   0  22   2       1197.19       1133.12        20.18 o                         
   1  22   2       1026.68        975.90        11.29 o                         
   2  22   2         17.44         30.06         9.12 o                         
   3  22   2          4.19         28.23        10.75 o                         
   4  22   2         48.36         15.17        12.38 o                         
   5  22   2        164.41        151.84        13.47 o                         
  -5  23   2        119.00         94.49        12.03 o                         
  -4  23   2        488.25        492.19        12.52 o                         
  -3  23   2       2837.42       2948.98        50.58 o                         
  -2  23   2        140.79        146.62        16.51 o                         
  -1  23   2       2227.79       2095.01        50.24 o                         
   0  23   2       1638.71       1675.01        48.88 o                         
   1  23   2          1.41          0.55         7.96 o                         
   2  23   2         37.68         28.98         7.11 o                         
   3  23   2        339.71        374.90        10.32 o                         
   4  23   2       1870.14       1854.23        47.02 o                         
  -5  24   2        167.28        175.21        11.37 o                         
  -4  24   2        226.70        186.96        19.83 o                         
  -3  24   2          9.39         23.70        12.18 o                         
  -2  24   2        235.20        255.38        11.34 o                         
  -1  24   2       3470.35       3363.27        16.39 o                         
   0  24   2        426.50        401.00        11.07 o                         
   1  24   2         35.12         66.17         6.74 o                         
   2  24   2       1080.17       1042.90        59.91 o                         
   3  24   2          2.60          5.94        13.31 o                         
   4  24   2       1256.68       1108.82        57.41 o                         
  -4  25   2        299.00        279.15         9.55 o                         
  -3  25   2         44.59         69.62         7.48 o                         
  -2  25   2          2.28          4.39         6.35 o                         
  -1  25   2        289.50        247.00        19.68 o                         
   0  25   2        149.11        161.92         7.75 o                         
   1  25   2       1453.90       1467.43        16.35 o                         
   2  25   2       2322.70       2147.73        53.20 o                         
   3  25   2         59.50         69.23         9.30 o                         
  -4  26   2        549.06        545.05        12.15 o                         
  -3  26   2       1200.59       1166.49        29.73 o                         
  -2  26   2         33.31         57.49         8.94 o                         
  -1  26   2        521.10        524.85        11.36 o                         
   0  26   2        299.41        308.94         8.72 o                         
   1  26   2        120.66        114.87         7.85 o                         
   2  26   2          1.45         -4.25         8.83 o                         
   3  26   2        197.47        224.12        14.58 o                         
  -3  27   2        747.75        694.11        23.43 o                         
  -2  27   2          4.70         19.17        23.27 o                         
  -1  27   2        171.90        173.75        10.68 o                         
   0  27   2        145.11        112.19         7.42 o                         
   1  27   2        424.25        419.68        14.14 o                         
   2  27   2        193.43        172.22        13.16 o                         
  -2  28   2        389.01        342.59        10.55 o                         
  -1  28   2        671.13        704.58        27.24 o                         
   0  28   2         17.00         21.72         7.76 o                         
   1  28   2         50.25         43.09         7.69 o                         
  -9   1   3         15.59         73.48        13.35 o                         
  -8   1   3        458.35        522.46        29.86 o                         
  -7   1   3        837.16        938.90        16.70 o                         
  -6   1   3        848.94        911.59        26.66 o                         
  -5   1   3       1698.67       1555.40        32.76 o                         
  -4   1   3        157.13        152.74         6.19 o                         
  -3   1   3       6029.87       5925.38       309.23 o                         
  -2   1   3        451.73        471.34        16.72 o                         
  -1   1   3       1593.88       1610.76        32.31 o                         
   0   1   3        593.22        638.13         4.35 o                         
   1   1   3        854.46        829.38        26.24 o                         
   2   1   3        719.74        757.78        32.84 o                         
   3   1   3       2909.41       3134.14        60.78 o                         
   4   1   3       2364.14       2370.80       138.48 o                         
   5   1   3       1792.72       1573.07       101.20 o                         
   6   1   3        748.71        578.63        33.25 o                         
   7   1   3       1313.13       1213.63        15.92 o                         
  -9   2   3        132.40        158.93        15.55 o                         
  -8   2   3          3.70          9.81        15.07 o                         
  -7   2   3        243.51        254.24        23.66 o                         
  -6   2   3        129.65        138.69         9.65 o                         
  -5   2   3        390.05        409.05         7.73 o                         
  -4   2   3        955.17        927.88         7.70 o                         
  -3   2   3        251.66        271.70         7.32 o                         
  -2   2   3       2565.47       2575.23        12.62 o                         
  -1   2   3        178.05        199.17        12.13 o                         
   0   2   3       8219.88       8251.24        13.03 o                         
   1   2   3       3150.47       3383.79       323.52 o                         
   2   2   3       5857.37       6073.25       532.98 o                         
   3   2   3        405.87        424.67        46.51 o                         
   4   2   3         59.95         59.59        10.23 o                         
   5   2   3        445.32        482.42        56.55 o                         
   6   2   3         33.38         10.50        10.21 o                         
   7   2   3        116.80        113.66        34.74 o                         
  -9   3   3         32.18         16.80        10.60 o                         
  -8   3   3        420.76        491.88        14.32 o                         
  -7   3   3          9.41         37.27        11.98 o                         
  -6   3   3        153.64        220.45        44.08 o                         
  -5   3   3       1416.71       1387.65        47.17 o                         
  -4   3   3       1965.53       1916.73        18.55 o                         
  -3   3   3          8.17         65.96         4.67 o                         
  -2   3   3        884.57        909.04         7.09 o                         
  -1   3   3      12703.12      12550.81       183.18 o                         
   0   3   3       2192.49       2304.43         6.50 o                         
   1   3   3       2880.41       2888.58       317.83 o                         
   2   3   3       2025.75       2060.81        12.29 o                         
   3   3   3       2984.22       2778.06        29.77 o                         
   4   3   3       6421.65       6391.53       104.05 o                         
   5   3   3       1719.94       1820.39        26.24 o                         
   6   3   3        285.53        274.69        13.52 o                         
   7   3   3         39.10         28.26        11.12 o                         
  -9   4   3         89.88         68.37        13.28 o                         
  -8   4   3         60.29         95.42        10.02 o                         
  -7   4   3         67.94        113.70        11.24 o                         
  -6   4   3       1050.23        922.17        15.27 o                         
  -5   4   3        349.79        316.05        30.86 o                         
  -4   4   3         51.99         66.55         5.89 o                         
  -3   4   3       3207.09       3358.76        88.88 o                         
  -2   4   3        642.81        743.31         2.94 o                         
  -1   4   3      11112.21      12339.05       390.71 o                         
   0   4   3       8934.36       8561.57        33.60 o                         
   1   4   3       2788.60       2982.52        46.26 o                         
   2   4   3        386.60        327.85        17.71 o                         
   3   4   3        605.93        641.97        30.49 o                         
   4   4   3       2284.88       2205.72        16.00 o                         
   5   4   3        604.03        572.86        14.10 o                         
   6   4   3         33.09          4.70        12.21 o                         
   7   4   3        237.10        202.17        12.01 o                         
  -9   5   3         24.07         28.46        14.33 o                         
  -8   5   3        176.61        201.34        19.03 o                         
  -7   5   3        174.64        225.95         9.65 o                         
  -6   5   3        213.72        254.18        10.62 o                         
  -5   5   3          6.98         46.99         8.89 o                         
  -4   5   3       3157.24       2824.34       129.79 o                         
  -3   5   3       6560.93       6029.37       241.12 o                         
  -2   5   3        226.33        231.19        21.02 o                         
  -1   5   3       1118.39       1007.20        46.87 o                         
   0   5   3       3380.86       3519.53        35.45 o                         
   1   5   3       2086.96       2306.68        74.89 o                         
   2   5   3        201.42        193.57        12.36 o                         
   3   5   3         73.21         77.49         7.83 o                         
   4   5   3       2184.94       2197.99        16.27 o                         
   5   5   3        154.24        132.49        11.21 o                         
   6   5   3        316.04        299.58        20.25 o                         
   7   5   3       1153.56       1016.46        36.74 o                         
  -9   6   3         55.23         35.00        15.57 o                         
  -8   6   3        561.19        518.15        44.55 o                         
  -7   6   3        489.06        440.50        14.15 o                         
  -6   6   3        783.27        838.60        11.92 o                         
  -5   6   3        188.08        186.74        19.68 o                         
  -4   6   3        201.74        215.14         8.61 o                         
  -3   6   3          0.50         27.89         7.81 o                         
  -2   6   3       7173.08       7633.17       172.38 o                         
  -1   6   3        331.51        348.55        14.90 o                         
   0   6   3       3463.88       3239.90        69.92 o                         
   1   6   3       5048.68       4919.90       373.76 o                         
   2   6   3      25371.47      25844.09      2336.64 o                         
   3   6   3       1151.73       1053.62       107.73 o                         
   4   6   3        410.44        390.33        18.31 o                         
   5   6   3       2212.67       2260.14        73.79 o                         
   6   6   3        153.39        197.04        11.16 o                         
   7   6   3        273.08        236.48        14.15 o                         
  -9   7   3         49.02         66.68        13.19 o                         
  -8   7   3         44.59         38.08        14.87 o                         
  -7   7   3         13.18         44.78        27.57 o                         
  -6   7   3        120.67        131.74         9.37 o                         
  -5   7   3        576.55        556.25         8.74 o                         
  -4   7   3        330.96        369.14         9.54 o                         
  -3   7   3       2966.32       2640.93        83.50 o                         
  -2   7   3      16124.50      15060.12       957.20 o                         
  -1   7   3       2956.82       3229.76        10.11 o                         
   0   7   3        131.12        110.30         2.91 o                         
   1   7   3        139.60        129.69        12.03 o                         
   2   7   3         19.72         36.01         6.54 o                         
   3   7   3        267.22        260.65         9.78 o                         
   4   7   3        390.96        365.57        11.52 o                         
   5   7   3        316.23        319.80        11.03 o                         
   6   7   3       1072.99       1087.53        16.34 o                         
   7   7   3        610.88        614.46        16.30 o                         
  -9   8   3         20.18         28.12        13.95 o                         
  -8   8   3         47.71         75.86        13.28 o                         
  -7   8   3       1075.18       1060.16        17.02 o                         
  -6   8   3        390.90        389.59        11.66 o                         
  -5   8   3        413.66        398.90         8.54 o                         
  -4   8   3         95.62        104.21         5.88 o                         
  -3   8   3         12.72         39.41         6.61 o                         
  -2   8   3       1873.49       1739.04       160.05 o                         
  -1   8   3        962.29        931.14        18.05 o                         
   0   8   3      26875.52      26104.80       290.57 o                         
   1   8   3       1449.52       1440.70        38.78 o                         
   2   8   3       1352.66       1340.71        44.08 o                         
   3   8   3       6499.64       6005.39        31.47 o                         
   4   8   3       9008.17       8516.44       138.17 o                         
   5   8   3         59.36         93.30        10.15 o                         
   6   8   3          5.78         19.01        11.80 o                         
   7   8   3        367.45        422.98        14.48 o                         
  -8   9   3          1.66        -13.66        13.66 o                         
  -7   9   3        117.29         87.65        28.44 o                         
  -6   9   3        357.58        329.57        15.97 o                         
  -5   9   3       4822.23       4653.06        22.33 o                         
  -4   9   3       2475.03       2522.12        45.65 o                         
  -3   9   3        214.73        281.45        20.49 o                         
  -2   9   3       2611.28       2632.78       146.48 o                         
  -1   9   3       5396.72       5381.65       133.40 o                         
   0   9   3       3048.71       2981.66        12.10 o                         
   1   9   3       1958.34       1900.76        73.16 o                         
   2   9   3        787.23        715.31        26.73 o                         
   3   9   3        335.01        328.38        11.28 o                         
   4   9   3        817.00        820.05        13.96 o                         
   5   9   3       5360.36       5474.51       124.26 o                         
   6   9   3        443.88        437.15        13.00 o                         
   7   9   3        229.22        256.71        15.32 o                         
  -8  10   3        825.16        864.62        27.34 o                         
  -7  10   3        163.68        176.79         9.11 o                         
  -6  10   3         74.67        117.77         7.45 o                         
  -5  10   3       1920.42       1873.80        52.63 o                         
  -4  10   3       9483.76       9549.64       106.51 o                         
  -3  10   3       1570.43       1627.17        17.71 o                         
  -2  10   3        711.78        690.98        37.61 o                         
  -1  10   3         69.31         84.78         5.42 o                         
   0  10   3       2677.89       2635.34        13.01 o                         
   1  10   3       8206.29       8523.20       135.44 o                         
   2  10   3       5646.12       5878.67       116.93 o                         
   3  10   3       1547.87       1528.59        12.84 o                         
   4  10   3        450.44        501.91        15.37 o                         
   5  10   3        108.11         93.15         8.68 o                         
   6  10   3       2309.50       2350.03        61.50 o                         
   7  10   3         91.31        100.90        13.35 o                         
  -8  11   3        165.63        226.95        13.28 o                         
  -7  11   3         51.90         47.47         9.31 o                         
  -6  11   3          6.74         22.72         8.50 o                         
  -5  11   3          5.89         44.25         8.99 o                         
  -4  11   3        488.38        507.01        10.09 o                         
  -3  11   3       9913.78       9279.67       647.90 o                         
  -2  11   3      13510.41      12633.54       256.02 o                         
  -1  11   3        199.75        233.62         7.20 o                         
   0  11   3        986.95        940.48        53.35 o                         
   1  11   3       6385.66       6350.25        46.82 o                         
   2  11   3       1361.37       1306.36        37.46 o                         
   3  11   3       3997.81       4162.29        18.85 o                         
   4  11   3        513.14        552.30        34.67 o                         
   5  11   3          3.46         23.92        17.52 o                         
   6  11   3       2914.33       2879.55        26.11 o                         
   7  11   3       1024.02        992.81        28.63 o                         
  -8  12   3        186.50        197.91        13.81 o                         
  -7  12   3       1444.89       1435.21        17.03 o                         
  -6  12   3       3396.06       3337.02        20.47 o                         
  -5  12   3        244.52        237.96         8.83 o                         
  -4  12   3          7.26         24.59         5.00 o                         
  -3  12   3         78.73         96.20         5.37 o                         
  -2  12   3        256.92        294.18        10.84 o                         
  -1  12   3       1189.46       1233.57        10.16 o                         
   0  12   3       2584.12       2441.44        38.37 o                         
   1  12   3       1046.44        949.03        59.38 o                         
   2  12   3       5705.14       5715.37       105.34 o                         
   3  12   3       5334.60       5295.60        72.84 o                         
   4  12   3       2014.31       2205.73        46.26 o                         
   5  12   3          6.69          5.13        10.01 o                         
   6  12   3        382.24        353.85        15.35 o                         
   7  12   3         28.32         47.73        13.43 o                         
  -8  13   3        709.41        769.29        13.00 o                         
  -7  13   3        222.59        214.99        10.61 o                         
  -6  13   3        279.71        301.72        12.48 o                         
  -5  13   3       1535.13       1584.79        39.66 o                         
  -4  13   3       1713.33       1851.96        11.87 o                         
  -3  13   3         93.83        120.06        21.54 o                         
  -2  13   3       3509.69       3506.87         9.86 o                         
  -1  13   3       8125.93       8258.87        80.65 o                         
   0  13   3       1707.07       1707.42        63.94 o                         
   1  13   3       1040.67        937.49        41.33 o                         
   2  13   3        547.60        533.85        48.72 o                         
   3  13   3        685.59        706.64        12.73 o                         
   4  13   3       3076.71       3164.03        40.99 o                         
   5  13   3       2752.27       3010.29        78.00 o                         
   6  13   3          5.65         32.47        11.04 o                         
  -8  14   3        110.93        126.96        10.59 o                         
  -7  14   3         24.05         31.15         9.00 o                         
  -6  14   3        310.07        325.44         9.62 o                         
  -5  14   3       1881.15       2096.03       100.44 o                         
  -4  14   3        965.34        973.35         9.76 o                         
  -3  14   3        936.98        931.78        81.49 o                         
  -2  14   3        281.51        311.85         7.43 o                         
  -1  14   3        790.23        819.02         5.98 o                         
   0  14   3       3397.01       3339.83        10.66 o                         
   1  14   3       2346.33       2312.33        98.29 o                         
   2  14   3        884.06        827.87        12.74 o                         
   3  14   3        355.64        402.16        22.56 o                         
   4  14   3        253.45        235.98        24.31 o                         
   5  14   3        988.81       1070.86        20.02 o                         
   6  14   3        157.44        151.05        23.93 o                         
  -8  15   3        207.19        220.35        11.37 o                         
  -7  15   3        313.62        269.70        14.01 o                         
  -6  15   3          3.86         39.33         8.79 o                         
  -5  15   3         30.85         57.24        11.25 o                         
  -4  15   3       2490.08       2529.01        33.04 o                         
  -3  15   3       4556.52       4127.89        31.89 o                         
  -2  15   3         62.95         86.70         5.00 o                         
  -1  15   3         18.59         18.35         4.60 o                         
   0  15   3       4284.63       4252.79        40.75 o                         
   1  15   3       2629.24       2597.65        23.32 o                         
   2  15   3         16.88         65.78         7.00 o                         
   3  15   3       1356.96       1351.68        13.55 o                         
   4  15   3        969.32       1070.34        18.67 o                         
   5  15   3          1.40         30.47        10.33 o                         
   6  15   3        555.73        590.72        15.79 o                         
  -7  16   3        553.89        571.97        24.80 o                         
  -6  16   3       1346.24       1314.50        23.32 o                         
  -5  16   3        276.86        337.05        20.78 o                         
  -4  16   3         23.98         25.74         7.83 o                         
  -3  16   3       1262.08       1216.32        18.88 o                         
  -2  16   3        230.09        209.05         7.48 o                         
  -1  16   3        570.77        599.44        17.94 o                         
   0  16   3       1387.72       1350.59         6.96 o                         
   1  16   3       2265.22       1982.74        51.49 o                         
   2  16   3       5534.24       5402.29       152.81 o                         
   3  16   3        386.07        361.59        10.77 o                         
   4  16   3          2.04         -4.76        10.45 o                         
   5  16   3        269.29        310.98        59.77 o                         
   6  16   3         69.58         90.16        18.38 o                         
  -7  17   3        202.51        185.33         8.63 o                         
  -6  17   3        121.49        140.98        14.22 o                         
  -5  17   3         51.79         42.90         8.90 o                         
  -4  17   3          0.35         -4.87         4.87 o                         
  -3  17   3        444.17        455.19        15.77 o                         
  -2  17   3       2170.39       2166.86        12.53 o                         
  -1  17   3       7880.10       7795.78       293.00 o                         
   0  17   3          1.73         26.74         4.57 o                         
   1  17   3       2281.63       2164.38        14.52 o                         
   2  17   3          1.53          0.99        16.12 o                         
   3  17   3        707.26        778.17        14.14 o                         
   4  17   3        763.40        800.25        15.91 o                         
   5  17   3        514.75        497.79        19.15 o                         
   6  17   3        132.57        116.75        16.33 o                         
  -7  18   3         90.63         95.35        16.61 o                         
  -6  18   3        799.00        835.61        21.54 o                         
  -5  18   3       1106.17       1137.05        25.59 o                         
  -4  18   3          7.46          7.94         6.74 o                         
  -3  18   3        721.49        789.99        17.14 o                         
  -2  18   3        911.71        947.75        24.31 o                         
  -1  18   3        307.03        298.28         4.64 o                         
   0  18   3       1493.54       1557.36         9.36 o                         
   1  18   3        480.14        408.60        26.77 o                         
   2  18   3         34.04         20.72         7.89 o                         
   3  18   3        530.39        542.23        15.32 o                         
   4  18   3        960.18       1026.96        45.80 o                         
   5  18   3         18.49          3.77        10.32 o                         
  -7  19   3          2.74         16.98         9.26 o                         
  -6  19   3         67.03         81.14        13.32 o                         
  -5  19   3         59.60         53.68         6.81 o                         
  -4  19   3        778.55        811.87        15.70 o                         
  -3  19   3        715.88        744.16        12.24 o                         
  -2  19   3        285.39        300.46        14.73 o                         
  -1  19   3          6.12          2.15         6.87 o                         
   0  19   3       1700.67       1561.23        12.44 o                         
   1  19   3        470.76        474.96        14.22 o                         
   2  19   3          6.63         35.91         7.41 o                         
   3  19   3        642.68        627.80         9.97 o                         
   4  19   3        985.60        979.63        31.40 o                         
   5  19   3         56.73         33.87        11.27 o                         
  -6  20   3         85.60         73.78         9.08 o                         
  -5  20   3        391.92        388.77        22.37 o                         
  -4  20   3       2765.21       2705.27        41.44 o                         
  -3  20   3        451.38        493.56        14.48 o                         
  -2  20   3        833.93        792.86         8.81 o                         
  -1  20   3         26.16         40.59         5.06 o                         
   0  20   3         33.04         47.15         5.31 o                         
   1  20   3        213.48        223.37         6.39 o                         
   2  20   3        895.19        856.41        31.89 o                         
   3  20   3        114.90        109.20         7.95 o                         
   4  20   3        768.36        853.49        15.55 o                         
   5  20   3        283.26        276.61        23.21 o                         
  -6  21   3          0.06          8.38         7.16 o                         
  -5  21   3          0.06         -8.82         8.82 o                         
  -4  21   3        734.87        839.63        22.22 o                         
  -3  21   3          0.18        -10.69        10.69 o                         
  -2  21   3       2634.47       2584.31        22.46 o                         
  -1  21   3         16.23         22.62         5.62 o                         
   0  21   3        507.14        536.56        13.99 o                         
   1  21   3        339.07        334.49         7.73 o                         
   2  21   3         82.88         64.04         7.34 o                         
   3  21   3        238.40        269.73        10.38 o                         
   4  21   3        226.20        224.12        12.08 o                         
  -6  22   3        569.43        621.21        32.18 o                         
  -5  22   3         51.35         38.37         7.66 o                         
  -4  22   3         20.09         23.09        11.46 o                         
  -3  22   3         83.25         77.44         7.89 o                         
  -2  22   3       1888.75       1889.91        17.12 o                         
  -1  22   3        291.64        341.27         7.40 o                         
   0  22   3        600.62        585.43         7.93 o                         
   1  22   3        243.45        218.06        11.79 o                         
   2  22   3        457.42        453.17        23.21 o                         
   3  22   3        772.77        822.22        14.07 o                         
   4  22   3        547.15        615.34        14.06 o                         
  -5  23   3          2.97         14.47         7.40 o                         
  -4  23   3         11.62          4.85        12.92 o                         
  -3  23   3        383.70        379.93         9.65 o                         
  -2  23   3         13.07         11.38         6.97 o                         
  -1  23   3        172.81        178.47        10.39 o                         
   0  23   3         20.65         34.59         8.03 o                         
   1  23   3         27.33         30.39         7.87 o                         
   2  23   3        134.03        150.96        17.37 o                         
   3  23   3          6.05         -2.41        11.94 o                         
   4  23   3         45.99         83.52        17.56 o                         
  -5  24   3        393.35        421.47        10.01 o                         
  -4  24   3       1659.60       1578.76        19.39 o                         
  -3  24   3        285.43        305.10        15.77 o                         
  -2  24   3          1.58         24.32         6.48 o                         
  -1  24   3        458.83        425.68         7.48 o                         
   0  24   3          7.53         30.59         6.35 o                         
   1  24   3         67.86        118.07        14.96 o                         
   2  24   3        166.82        154.30         9.72 o                         
   3  24   3        292.59        311.09         8.69 o                         
  -4  25   3         54.20         36.65        11.42 o                         
  -3  25   3          2.98         35.02        11.68 o                         
  -2  25   3        262.56        268.55        18.62 o                         
  -1  25   3       1141.85       1149.08        44.52 o                         
   0  25   3         75.96         37.10         6.47 o                         
   1  25   3        283.97        254.20        17.36 o                         
   2  25   3          4.83         -1.06         8.23 o                         
  -3  26   3        450.72        411.25        19.45 o                         
  -2  26   3        110.62        108.57         8.50 o                         
  -1  26   3         62.41         50.56         8.65 o                         
   0  26   3        182.11        186.52        11.27 o                         
   1  26   3        472.73        452.55        13.65 o                         
   2  26   3          3.58        -19.72        19.82 o                         
  -2  27   3          0.41          5.23        10.96 o                         
  -1  27   3        102.26         96.35         9.93 o                         
   0  27   3        236.10        230.66         9.27 o                         
   1  27   3       1279.39       1247.53        79.62 o                         
  -9   0   4        227.17        299.86        24.42 o                         
  -8   0   4         25.13         33.73        13.22 o                         
  -7   0   4        177.62        199.06        38.68 o                         
  -6   0   4          8.19          2.28        17.03 o                         
  -5   0   4       5044.41       4470.24        21.99 o                         
  -4   0   4       1538.18       1397.56         9.50 o                         
  -3   0   4       5768.58       5579.73        38.45 o                         
  -2   0   4       5999.47       6117.41       194.56 o                         
  -1   0   4        222.21        301.54        11.98 o                         
   0   0   4         15.21         40.50         4.47 o                         
   1   0   4      21652.52      21580.95        36.86 o                         
   2   0   4       1379.12       1374.52        16.76 o                         
   3   0   4      14484.18      15318.89       354.53 o                         
   4   0   4       4415.77       4151.34        90.62 o                         
   5   0   4         11.26         -8.27        22.45 o                         
   6   0   4       2911.76       2502.87        47.36 o                         
   7   0   4       1092.98        892.51        15.97 o                         
  -9   1   4         71.89        107.50        12.96 o                         
  -8   1   4        158.65        188.20        13.59 o                         
  -7   1   4        544.88        662.68        14.58 o                         
  -6   1   4         94.99        107.75        13.65 o                         
  -5   1   4        227.23        228.39        13.61 o                         
  -4   1   4       1754.71       1604.84        36.66 o                         
  -3   1   4          0.59         26.35         4.59 o                         
  -2   1   4       1494.15       1448.91        33.07 o                         
  -1   1   4       3268.84       3472.87        94.76 o                         
   0   1   4       3347.10       3490.80        12.32 o                         
   1   1   4      10049.49      10209.49       336.60 o                         
   2   1   4       4252.30       4752.26        16.92 o                         
   3   1   4       3145.24       3231.30        60.33 o                         
   4   1   4        680.37        763.69        25.38 o                         
   5   1   4          5.24         -7.88         8.86 o                         
   6   1   4        146.38        127.54         9.54 o                         
   7   1   4          3.56          2.68         9.10 o                         
  -9   2   4         15.72        -10.35        15.43 o                         
  -8   2   4         22.82         -8.04        15.38 o                         
  -7   2   4          1.14         10.33        10.82 o                         
  -6   2   4         24.89         46.20        10.80 o                         
  -5   2   4       2707.56       2470.87        48.95 o                         
  -4   2   4       2032.23       1875.84        48.65 o                         
  -3   2   4        609.22        595.87        24.41 o                         
  -2   2   4       9905.90      10115.33       119.32 o                         
  -1   2   4      12747.09      12659.73        19.34 o                         
   0   2   4        859.69        899.45        18.12 o                         
   1   2   4       4444.92       4372.67        13.36 o                         
   2   2   4       1355.93       1436.36        21.44 o                         
   3   2   4        101.54        143.07        11.97 o                         
   4   2   4        268.84        292.95        17.67 o                         
   5   2   4       2995.08       3134.16        21.66 o                         
   6   2   4        536.34        487.25        14.32 o                         
   7   2   4          2.73          0.69        12.36 o                         
  -9   3   4         15.46         -8.37        10.79 o                         
  -8   3   4         96.66        120.39        14.85 o                         
  -7   3   4       2263.03       2748.11        97.94 o                         
  -6   3   4       1793.63       1526.40        49.79 o                         
  -5   3   4       1384.58       1286.13         8.60 o                         
  -4   3   4        338.14        344.54        12.97 o                         
  -3   3   4       2636.06       2431.21       102.74 o                         
  -2   3   4       1471.60       1470.28         8.02 o                         
  -1   3   4         46.38         87.24        12.21 o                         
   0   3   4       7405.31       7766.40        45.24 o                         
   1   3   4       7908.84       8251.14       229.25 o                         
   2   3   4         19.69         30.23        14.48 o                         
   3   3   4       5090.33       4587.00       249.69 o                         
   4   3   4       3789.02       3502.17       155.81 o                         
   5   3   4          0.47         -9.25        10.91 o                         
   6   3   4       1150.95       1052.31        15.38 o                         
   7   3   4         28.39         13.56        20.11 o                         
  -9   4   4        350.16        482.65        16.35 o                         
  -8   4   4         11.79        -11.87        14.24 o                         
  -7   4   4        115.01        165.94        12.72 o                         
  -6   4   4        530.95        457.28        36.74 o                         
  -5   4   4         39.51         83.92         5.11 o                         
  -4   4   4       4045.64       4034.35        38.96 o                         
  -3   4   4       6835.71       6641.53        76.69 o                         
  -2   4   4       1721.93       1753.31        74.35 o                         
  -1   4   4         14.37         17.03         2.09 o                         
   0   4   4        605.85        609.54         7.95 o                         
   1   4   4       1230.87       1221.57        40.16 o                         
   2   4   4        654.54        642.45        18.58 o                         
   3   4   4       2617.29       2355.19       128.16 o                         
   4   4   4        206.16        244.43        13.56 o                         
   5   4   4        298.75        336.55        12.09 o                         
   6   4   4        344.82        328.89        13.61 o                         
   7   4   4        527.55        403.95        14.85 o                         
  -9   5   4        573.69        712.30        13.92 o                         
  -8   5   4        905.85       1062.06        61.38 o                         
  -7   5   4        143.27        128.21        18.28 o                         
  -6   5   4          6.71          3.06         9.41 o                         
  -5   5   4        263.61        312.79        27.79 o                         
  -4   5   4       1263.18       1194.62         8.00 o                         
  -3   5   4       2124.43       2037.23        10.51 o                         
  -2   5   4       1459.20       1374.13        76.29 o                         
  -1   5   4       9131.45       8853.08       108.60 o                         
   0   5   4       1248.11       1228.46         8.55 o                         
   1   5   4        700.32        688.44         7.28 o                         
   2   5   4      12343.76      11308.69       826.08 o                         
   3   5   4         64.07         72.32        26.24 o                         
   4   5   4       1755.58       1578.66        21.20 o                         
   5   5   4       1440.89       1417.29       106.67 o                         
   6   5   4       1960.33       1761.32        28.44 o                         
   7   5   4        292.95        258.54        13.12 o                         
  -9   6   4          0.40        -14.40        14.40 o                         
  -8   6   4        234.58        191.75        26.96 o                         
  -7   6   4         53.61         46.04        11.09 o                         
  -6   6   4       1183.39        960.15        26.32 o                         
  -5   6   4        210.01        222.36         9.07 o                         
  -4   6   4        918.78       1002.21        10.31 o                         
  -3   6   4       1884.75       1824.97         5.42 o                         
  -2   6   4         22.34         29.17         9.90 o                         
  -1   6   4       3171.72       3285.04       104.62 o                         
   0   6   4       1872.66       1894.90        22.60 o                         
   1   6   4        152.04        164.07        10.92 o                         
   2   6   4         12.17         67.83         9.14 o                         
   3   6   4        225.24        241.46        11.34 o                         
   4   6   4       2681.85       2658.09        68.59 o                         
   5   6   4       1939.56       1877.82        36.44 o                         
   6   6   4        153.10        166.95        13.24 o                         
   7   6   4         90.46         20.00        15.61 o                         
  -9   7   4         17.20         12.42        10.68 o                         
  -8   7   4          1.92         28.61        12.17 o                         
  -7   7   4         85.86        101.73        12.83 o                         
  -6   7   4       3384.66       3095.66       188.45 o                         
  -5   7   4        195.31        234.33         9.41 o                         
  -4   7   4       1516.14       1467.53        35.53 o                         
  -3   7   4          0.69         11.18         2.06 o                         
  -2   7   4       3669.28       3887.04       294.77 o                         
  -1   7   4        857.83        896.99         9.93 o                         
   0   7   4       4340.03       4323.35       133.66 o                         
   1   7   4         23.25         36.69         7.01 o                         
   2   7   4       1539.54       1541.39        14.37 o                         
   3   7   4        377.75        392.01        34.85 o                         
   4   7   4       3912.70       3854.12        56.12 o                         
   5   7   4          1.70         35.98        10.53 o                         
   6   7   4       2353.76       2115.88        23.70 o                         
   7   7   4        157.91        152.24        14.69 o                         
  -9   8   4         28.02         -7.36        11.68 o                         
  -8   8   4          4.46          6.90         7.89 o                         
  -7   8   4         10.85         21.40         9.30 o                         
  -6   8   4        102.49        118.97         9.77 o                         
  -5   8   4       1068.27       1056.09        39.06 o                         
  -4   8   4        172.06        178.40         5.46 o                         
  -3   8   4       2294.05       2086.98        69.09 o                         
  -2   8   4       1187.65       1287.44       102.80 o                         
  -1   8   4       2270.87       2217.42        71.29 o                         
   0   8   4       3022.96       2970.17        11.91 o                         
   1   8   4       3524.27       3499.15        26.53 o                         
   2   8   4        879.78        914.58        55.59 o                         
   3   8   4        241.60        319.36        55.82 o                         
   4   8   4        536.78        495.60        13.70 o                         
   5   8   4         87.77         76.22        13.52 o                         
   6   8   4          5.70          6.01        10.66 o                         
  -8   9   4        181.49        193.18        14.11 o                         
  -7   9   4        155.95        179.78        11.22 o                         
  -6   9   4          1.27         -2.17         7.59 o                         
  -5   9   4        545.60        538.28        19.29 o                         
  -4   9   4       1590.15       1537.30         8.04 o                         
  -3   9   4        200.07        182.91         7.25 o                         
  -2   9   4       1969.33       1954.94        42.39 o                         
  -1   9   4        623.85        668.59        13.65 o                         
   0   9   4       1053.96        946.04        32.65 o                         
   1   9   4         22.79         50.46         6.88 o                         
   2   9   4       4896.95       4543.10       221.25 o                         
   3   9   4         40.36         29.06         9.36 o                         
   4   9   4       1819.68       2024.48        42.39 o                         
   5   9   4         33.15         12.93        10.51 o                         
   6   9   4        241.59        199.96        15.65 o                         
  -8  10   4        220.85        226.30        13.60 o                         
  -7  10   4        181.74        198.36        11.52 o                         
  -6  10   4          4.97         31.35        20.07 o                         
  -5  10   4        464.35        487.90        22.11 o                         
  -4  10   4        561.04        514.91        43.15 o                         
  -3  10   4        112.98        143.05         8.76 o                         
  -2  10   4        272.41        309.82        32.31 o                         
  -1  10   4       1617.48       1567.98        35.11 o                         
   0  10   4        546.70        539.26        10.81 o                         
   1  10   4       4728.72       4758.43        40.65 o                         
   2  10   4        313.73        341.35         9.75 o                         
   3  10   4       2970.30       3101.97        70.87 o                         
   4  10   4        132.01        167.98        47.85 o                         
   5  10   4         20.91         46.94         9.19 o                         
   6  10   4        114.58        111.96        13.50 o                         
  -8  11   4          2.09          0.02        11.39 o                         
  -7  11   4         73.95         76.24        12.21 o                         
  -6  11   4         93.77        108.20         9.08 o                         
  -5  11   4        126.46        126.88        14.07 o                         
  -4  11   4        105.14        132.11         4.47 o                         
  -3  11   4        230.87        226.68         7.05 o                         
  -2  11   4        504.10        450.66         8.13 o                         
  -1  11   4        205.36        175.84        27.78 o                         
   0  11   4       2392.76       2357.10        11.69 o                         
   1  11   4        511.18        480.33         7.22 o                         
   2  11   4       4348.14       4372.68        92.79 o                         
   3  11   4         45.95         40.20        11.73 o                         
   4  11   4        203.25        216.57        33.94 o                         
   5  11   4        198.96        254.71        12.77 o                         
   6  11   4         55.34         74.08        13.29 o                         
  -8  12   4         21.04         36.03        14.57 o                         
  -7  12   4        123.04        118.97         9.36 o                         
  -6  12   4        787.92        844.79        29.65 o                         
  -5  12   4        300.86        345.29         9.75 o                         
  -4  12   4        104.19        113.42         4.56 o                         
  -3  12   4       1336.38       1306.11        15.13 o                         
  -2  12   4         14.82         30.42         6.33 o                         
  -1  12   4       2623.92       2652.83        60.71 o                         
   0  12   4        220.78        232.05         4.91 o                         
   1  12   4        960.85        913.31        28.32 o                         
   2  12   4        320.83        337.27        10.08 o                         
   3  12   4        928.89        980.55        10.43 o                         
   4  12   4        340.36        395.10        14.75 o                         
   5  12   4        441.63        532.45       156.37 o                         
   6  12   4          2.37         13.01        12.27 o                         
  -8  13   4          3.04         18.02        13.38 o                         
  -7  13   4        187.95        197.53        11.21 o                         
  -6  13   4         23.45         36.32         8.44 o                         
  -5  13   4         50.83         75.27         7.86 o                         
  -4  13   4        548.99        507.16        16.23 o                         
  -3  13   4        792.36        666.23        19.22 o                         
  -2  13   4        134.30        154.55        12.17 o                         
  -1  13   4       5308.40       5338.48        74.97 o                         
   0  13   4       2762.62       2795.91        38.11 o                         
   1  13   4        128.04        107.52         7.68 o                         
   2  13   4        541.86        549.49        10.86 o                         
   3  13   4        174.44        193.99         9.76 o                         
   4  13   4        102.73        126.96        10.26 o                         
   5  13   4        972.95       1100.55        18.90 o                         
   6  13   4        232.01        246.40        13.37 o                         
  -8  14   4          1.32         20.89        16.12 o                         
  -7  14   4         28.68         55.58        10.39 o                         
  -6  14   4        594.80        599.28        40.16 o                         
  -5  14   4        387.61        381.33        10.59 o                         
  -4  14   4       1326.31       1346.44         6.20 o                         
  -3  14   4          2.36          8.69         4.62 o                         
  -2  14   4        176.68        152.84         8.99 o                         
  -1  14   4       2461.19       2198.24        95.56 o                         
   0  14   4        237.43        248.99         4.93 o                         
   1  14   4       1981.41       2028.78        58.77 o                         
   2  14   4        125.06        153.80        17.75 o                         
   3  14   4       2303.03       2073.68        86.64 o                         
   4  14   4         93.93        116.82        10.86 o                         
   5  14   4       2288.99       2718.46        44.55 o                         
   6  14   4          9.39         33.57        12.37 o                         
  -7  15   4         20.72         -0.99         9.86 o                         
  -6  15   4        179.58        174.35        11.83 o                         
  -5  15   4         61.10         91.19         8.54 o                         
  -4  15   4        198.12        209.06         3.86 o                         
  -3  15   4       1833.75       1836.52        64.53 o                         
  -2  15   4        801.74        798.22        34.28 o                         
  -1  15   4        224.22        183.97         9.02 o                         
   0  15   4        269.29        303.20        15.91 o                         
   1  15   4        956.74        915.61         8.80 o                         
   2  15   4        771.66        771.55        13.48 o                         
   3  15   4        608.72        609.01        66.97 o                         
   4  15   4       1414.10       1581.30        29.23 o                         
   5  15   4          0.72         17.39        10.04 o                         
  -7  16   4        565.51        561.84        35.04 o                         
  -6  16   4        112.14        120.72        11.34 o                         
  -5  16   4        326.57        344.55        20.16 o                         
  -4  16   4        269.63        340.08        22.14 o                         
  -3  16   4       2926.72       3081.00        51.83 o                         
  -2  16   4        493.47        540.76         9.54 o                         
  -1  16   4         10.64         34.73         6.48 o                         
   0  16   4        195.06        230.32         8.55 o                         
   1  16   4        926.80        938.45        57.15 o                         
   2  16   4        361.13        319.44        11.81 o                         
   3  16   4       1279.69       1122.60        17.59 o                         
   4  16   4         22.07         46.47        10.99 o                         
   5  16   4        228.37        304.04        13.83 o                         
  -7  17   4         64.21         61.97        11.22 o                         
  -6  17   4          6.47         13.64         5.36 o                         
  -5  17   4         14.34         33.61        11.72 o                         
  -4  17   4         42.83         47.85        11.89 o                         
  -3  17   4        101.28        121.82         4.52 o                         
  -2  17   4        782.27        657.26        30.87 o                         
  -1  17   4       1400.93       1275.23        77.92 o                         
   0  17   4         65.29         83.77         7.59 o                         
   1  17   4        855.16        822.62        16.87 o                         
   2  17   4       2194.11       2224.27        31.39 o                         
   3  17   4        564.84        618.17        19.03 o                         
   4  17   4          2.22          1.48        10.37 o                         
   5  17   4        151.22        209.01        13.84 o                         
  -7  18   4        107.69        149.55         9.56 o                         
  -6  18   4        106.07        116.62         6.89 o                         
  -5  18   4       4537.34       4420.50        69.12 o                         
  -4  18   4        640.96        646.37        13.21 o                         
  -3  18   4        370.78        376.83        11.02 o                         
  -2  18   4       1705.58       1519.47       121.51 o                         
  -1  18   4        692.63        630.99        30.87 o                         
   0  18   4          0.32          3.34         7.81 o                         
   1  18   4         41.60         45.38         6.46 o                         
   2  18   4        778.34        766.93        12.40 o                         
   3  18   4        198.41        196.83        12.18 o                         
   4  18   4        985.02       1059.31        14.75 o                         
   5  18   4        701.66        793.64        40.61 o                         
  -6  19   4        125.26        128.88         8.31 o                         
  -5  19   4        196.15        173.49         9.66 o                         
  -4  19   4         10.54          8.93         8.83 o                         
  -3  19   4        292.33        251.27        12.21 o                         
  -2  19   4          8.38          6.75         4.04 o                         
  -1  19   4        148.48        156.58         8.53 o                         
   0  19   4       4480.56       4489.12       152.85 o                         
   1  19   4       2848.69       2979.06        21.41 o                         
   2  19   4        373.11        366.12        21.04 o                         
   3  19   4        522.88        476.21        13.87 o                         
   4  19   4       1336.63       1413.05        25.01 o                         
  -6  20   4         67.88         91.40         8.36 o                         
  -5  20   4        253.74        288.83        12.36 o                         
  -4  20   4        526.18        631.90        59.28 o                         
  -3  20   4       1997.17       1830.78        18.16 o                         
  -2  20   4       1605.66       1592.40         8.42 o                         
  -1  20   4        297.96        305.22        32.22 o                         
   0  20   4         84.39         92.02         8.66 o                         
   1  20   4         48.30         34.38        12.70 o                         
   2  20   4        654.13        605.57        32.12 o                         
   3  20   4        486.57        522.80        14.44 o                         
   4  20   4          7.08          3.38        10.64 o                         
  -6  21   4         35.22         56.88        21.47 o                         
  -5  21   4         94.27        118.59        11.74 o                         
  -4  21   4       1102.27       1110.91        14.24 o                         
  -3  21   4        376.74        340.93         7.57 o                         
  -2  21   4       2540.46       2311.91        61.47 o                         
  -1  21   4          9.08         13.41         5.90 o                         
   0  21   4         49.32         30.54         6.09 o                         
   1  21   4       1259.42       1285.27        30.26 o                         
   2  21   4       1538.46       1525.83        23.93 o                         
   3  21   4       1459.00       1533.51        16.04 o                         
   4  21   4          6.38         15.64        12.85 o                         
  -5  22   4        526.26        583.08        55.71 o                         
  -4  22   4         84.26         71.84         9.00 o                         
  -3  22   4        653.42        643.06        12.54 o                         
  -2  22   4       1386.66       1356.39        14.51 o                         
  -1  22   4        605.94        695.66        26.73 o                         
   0  22   4          7.00          7.03         5.82 o                         
   1  22   4        540.64        535.39         8.83 o                         
   2  22   4         19.98         35.54         9.72 o                         
   3  22   4        627.45        683.42        30.11 o                         
  -5  23   4        212.58        210.51         9.11 o                         
  -4  23   4         47.20         86.83         8.16 o                         
  -3  23   4        619.23        675.09        21.80 o                         
  -2  23   4        700.75        668.00        21.39 o                         
  -1  23   4       1216.27       1320.58         9.95 o                         
   0  23   4       3135.51       2991.41        47.51 o                         
   1  23   4        625.58        595.63        13.60 o                         
   2  23   4          1.02         30.99         7.11 o                         
   3  23   4        162.57        145.84        12.66 o                         
  -4  24   4        950.53        884.59        10.75 o                         
  -3  24   4        366.18        338.33        25.10 o                         
  -2  24   4          5.01         -6.42         6.42 o                         
  -1  24   4        758.24        745.90         8.26 o                         
   0  24   4       1345.67       1315.82        11.38 o                         
   1  24   4        320.95        324.98        11.49 o                         
   2  24   4          8.59          4.75         9.67 o                         
  -3  25   4         10.30        -12.01        12.01 o                         
  -2  25   4        149.35        154.11        11.26 o                         
  -1  25   4        113.83        138.01         9.78 o                         
   0  25   4         16.84         21.08         6.37 o                         
   1  25   4        186.98        165.10        10.55 o                         
  -2  26   4        598.46        587.53        13.16 o                         
  -1  26   4         30.52          5.59        14.30 o                         
   0  26   4        212.81        184.50         7.24 o                         
  -9   1   5         11.70         20.14        14.54 o                         
  -8   1   5         70.83         78.54        12.02 o                         
  -7   1   5        655.79        640.02        12.65 o                         
  -6   1   5          3.87         -5.73         5.73 o                         
  -5   1   5       1986.43       1812.77        15.32 o                         
  -4   1   5        382.82        381.39        17.90 o                         
  -3   1   5        926.54        923.01         4.90 o                         
  -2   1   5       4467.21       4570.70        78.31 o                         
  -1   1   5        356.57        376.85         3.73 o                         
   0   1   5         15.15         50.34         8.34 o                         
   1   1   5       1090.67       1097.60         9.11 o                         
   2   1   5        354.56        361.92         6.27 o                         
   3   1   5       2607.05       2639.48        47.03 o                         
   4   1   5        296.96        298.04        12.93 o                         
   5   1   5       1238.88       1109.75       104.99 o                         
   6   1   5         96.53         76.05        13.69 o                         
  -9   2   5         73.38         85.26        23.51 o                         
  -8   2   5         78.68        122.04        18.09 o                         
  -7   2   5         30.44         24.65        11.73 o                         
  -6   2   5         24.82         45.76         6.03 o                         
  -5   2   5        359.19        383.40        13.14 o                         
  -4   2   5         16.17          4.42         3.35 o                         
  -3   2   5        371.78        377.33        33.47 o                         
  -2   2   5         74.93         79.16         5.11 o                         
  -1   2   5       1434.15       1362.47        17.78 o                         
   0   2   5        112.80        120.86         8.30 o                         
   1   2   5        120.65        161.33         7.35 o                         
   2   2   5       2878.49       3009.81        17.46 o                         
   3   2   5       4069.87       3977.30       117.20 o                         
   4   2   5        874.40        799.52        14.72 o                         
   5   2   5          1.22         44.74        10.87 o                         
   6   2   5         13.00         42.87        10.61 o                         
  -9   3   5        317.11        391.48        31.40 o                         
  -8   3   5        329.19        433.88        14.56 o                         
  -7   3   5         86.70         86.42         8.71 o                         
  -6   3   5        210.09        212.19        21.63 o                         
  -5   3   5        781.44        791.05        50.80 o                         
  -4   3   5        561.13        583.59        13.99 o                         
  -3   3   5        692.99        674.03        27.89 o                         
  -2   3   5         39.18         92.53         3.43 o                         
  -1   3   5        107.23        146.40         9.48 o                         
   0   3   5       3905.66       3891.84        30.59 o                         
   1   3   5        647.29        636.67        13.76 o                         
   2   3   5       1673.12       1758.44        33.25 o                         
   3   3   5       1391.37       1426.69        53.20 o                         
   4   3   5        263.49        283.40        11.39 o                         
   5   3   5       4538.46       4358.65        29.73 o                         
   6   3   5         17.05         26.50         9.56 o                         
  -9   4   5        140.69        206.81        20.51 o                         
  -8   4   5        161.78        157.78        13.48 o                         
  -7   4   5        159.27        125.12        15.62 o                         
  -6   4   5         51.85         74.58        15.58 o                         
  -5   4   5         90.47         90.66         5.71 o                         
  -4   4   5        983.70        923.90        11.75 o                         
  -3   4   5         69.72        103.41        11.90 o                         
  -2   4   5        446.25        439.07         9.52 o                         
  -1   4   5       1907.89       2009.61        15.49 o                         
   0   4   5       6438.77       6256.74        61.16 o                         
   1   4   5       2969.11       2800.28        50.32 o                         
   2   4   5          2.49         20.06         7.40 o                         
   3   4   5        299.84        273.99        16.68 o                         
   4   4   5        334.56        356.95        18.29 o                         
   5   4   5        198.47        217.40        14.65 o                         
   6   4   5         13.16         14.27        10.72 o                         
  -8   5   5         40.90         -6.79        24.15 o                         
  -7   5   5        211.80        218.88        12.21 o                         
  -6   5   5        607.40        529.71        11.83 o                         
  -5   5   5        743.02        679.16         7.46 o                         
  -4   5   5        355.98        339.76        17.52 o                         
  -3   5   5       4513.99       4359.44        70.79 o                         
  -2   5   5         13.71         30.96         5.32 o                         
  -1   5   5        503.34        513.27        17.89 o                         
   0   5   5         97.43        121.28        13.79 o                         
   1   5   5         80.61         88.42         5.74 o                         
   2   5   5          2.72          9.13         7.89 o                         
   3   5   5        520.18        693.20       207.37 o                         
   4   5   5        621.85        568.32        13.88 o                         
   5   5   5        156.71        141.64        12.81 o                         
   6   5   5          5.67         40.32        14.37 o                         
  -8   6   5        316.33        279.21        12.98 o                         
  -7   6   5        187.01        238.19        24.72 o                         
  -6   6   5        214.16        184.30         8.14 o                         
  -5   6   5        211.50        219.59         8.61 o                         
  -4   6   5        506.70        531.78         4.43 o                         
  -3   6   5        884.06        890.28        31.13 o                         
  -2   6   5       2897.41       2866.44        11.10 o                         
  -1   6   5       6761.11       6672.07       252.61 o                         
   0   6   5        367.51        401.52        10.16 o                         
   1   6   5         50.45         51.45         9.82 o                         
   2   6   5       6221.31       6660.46       157.09 o                         
   3   6   5       3286.75       3413.09       449.97 o                         
   4   6   5        130.61        128.44        12.57 o                         
   5   6   5         41.30         18.26        11.77 o                         
   6   6   5        383.19        392.77        15.74 o                         
  -8   7   5        369.32        388.53        24.53 o                         
  -7   7   5        174.70        189.12        11.89 o                         
  -6   7   5        258.87        258.23        33.79 o                         
  -5   7   5        388.32        391.32         6.29 o                         
  -4   7   5        619.41        634.35         5.92 o                         
  -3   7   5        141.74        138.63        11.98 o                         
  -2   7   5       3413.33       3360.71       208.97 o                         
  -1   7   5       3910.59       3916.19        54.91 o                         
   0   7   5         17.05         43.65        11.97 o                         
   1   7   5       1072.55       1018.87        11.15 o                         
   2   7   5        495.19        517.10        17.33 o                         
   3   7   5       1644.81       1628.58       151.82 o                         
   4   7   5        527.10        504.32        10.93 o                         
   5   7   5          7.95         19.79        12.37 o                         
   6   7   5        427.46        446.41        15.72 o                         
  -8   8   5         54.41         91.39        10.31 o                         
  -7   8   5        350.54        388.71        14.54 o                         
  -6   8   5        178.51        157.19         5.79 o                         
  -5   8   5         66.78         70.29        15.43 o                         
  -4   8   5         26.34          6.20         7.68 o                         
  -3   8   5        287.92        292.96         6.97 o                         
  -2   8   5        294.72        336.53        12.78 o                         
  -1   8   5         91.75        116.45        22.07 o                         
   0   8   5      11126.44      10685.13       369.15 o                         
   1   8   5      10283.19       9808.33       418.74 o                         
   2   8   5         63.83         81.12        16.34 o                         
   3   8   5          1.17         12.95        11.41 o                         
   4   8   5       2486.42       2374.34        39.93 o                         
   5   8   5        206.23        213.30        13.27 o                         
   6   8   5       1203.40       1245.41        69.77 o                         
  -8   9   5          0.27          2.92         8.36 o                         
  -7   9   5          0.72        -10.77        10.77 o                         
  -6   9   5        105.78        123.43        10.84 o                         
  -5   9   5       1597.78       1520.51        30.71 o                         
  -4   9   5       4633.74       4539.15        30.68 o                         
  -3   9   5        568.04        558.14        21.42 o                         
  -2   9   5        531.71        625.73        26.32 o                         
  -1   9   5        780.53        776.97        25.97 o                         
   0   9   5         10.61         22.72         3.02 o                         
   1   9   5        271.74        296.61        26.71 o                         
   2   9   5        560.87        589.75        22.56 o                         
   3   9   5        533.14        573.49        57.33 o                         
   4   9   5        943.75        881.19        33.63 o                         
   5   9   5       2786.43       2816.64        22.78 o                         
   6   9   5       1406.92       1378.40        19.52 o                         
  -8  10   5        359.68        373.11        34.88 o                         
  -7  10   5        629.15        577.97        11.36 o                         
  -6  10   5         47.97         60.35         9.84 o                         
  -5  10   5        271.96        280.76         4.68 o                         
  -4  10   5       2103.92       2043.87        32.84 o                         
  -3  10   5         11.01         64.21        17.97 o                         
  -2  10   5       8268.37       7979.49       753.39 o                         
  -1  10   5        681.99        767.86         8.66 o                         
   0  10   5       1917.96       2035.61        30.47 o                         
   1  10   5       3275.73       3238.08        69.09 o                         
   2  10   5       4478.62       4433.97       362.91 o                         
   3  10   5        293.96        339.96        22.03 o                         
   4  10   5          1.67         13.73        15.45 o                         
   5  10   5         79.53        104.64        11.43 o                         
  -8  11   5        157.29        152.92        10.20 o                         
  -7  11   5        650.00        641.94         9.89 o                         
  -6  11   5        220.21        190.74         9.90 o                         
  -5  11   5        434.11        448.20         4.72 o                         
  -4  11   5        761.28        807.97       111.29 o                         
  -3  11   5       1649.95       1718.15        34.54 o                         
  -2  11   5       4307.54       4516.48       130.51 o                         
  -1  11   5       1962.10       1992.07        76.25 o                         
   0  11   5       2125.61       1934.02        75.80 o                         
   1  11   5        118.82        130.25         5.40 o                         
   2  11   5          4.97         10.38        22.60 o                         
   3  11   5       5006.96       5181.14       119.48 o                         
   4  11   5        903.47        898.84        83.23 o                         
   5  11   5        345.69        358.95        10.74 o                         
  -8  12   5         18.10         35.94         9.49 o                         
  -7  12   5        790.63        813.24        28.70 o                         
  -6  12   5       1782.38       1663.52        22.18 o                         
  -5  12   5        539.91        417.95        28.17 o                         
  -4  12   5       1015.63        955.47        13.21 o                         
  -3  12   5       1252.39       1278.06        38.94 o                         
  -2  12   5        553.14        524.35        10.65 o                         
  -1  12   5       1624.39       1617.46        80.84 o                         
   0  12   5       2106.60       2127.15        13.00 o                         
   1  12   5        695.14        671.15         8.38 o                         
   2  12   5        411.34        414.30         9.14 o                         
   3  12   5       1163.01       1144.12        18.96 o                         
   4  12   5       1680.85       1712.25        82.09 o                         
   5  12   5          4.17        -10.87        10.87 o                         
  -8  13   5          0.97         12.07         9.22 o                         
  -7  13   5        173.67        171.84        10.39 o                         
  -6  13   5        414.10        412.62        20.97 o                         
  -5  13   5       1785.82       1657.11        23.97 o                         
  -4  13   5       2213.97       2213.11       112.88 o                         
  -3  13   5        600.41        602.20        19.68 o                         
  -2  13   5         68.44        118.26        16.65 o                         
  -1  13   5       1809.08       1893.42        13.54 o                         
   0  13   5       1145.88       1115.42        75.66 o                         
   1  13   5       1553.38       1369.35        32.50 o                         
   2  13   5        830.01        803.05        11.21 o                         
   3  13   5         36.70         15.85        23.74 o                         
   4  13   5        543.55        597.40        80.12 o                         
   5  13   5       2184.71       2352.55       141.62 o                         
  -7  14   5         60.00         31.62        17.78 o                         
  -6  14   5          7.76         31.51         4.92 o                         
  -5  14   5        401.40        392.13         4.21 o                         
  -4  14   5        272.57        291.40        16.30 o                         
  -3  14   5          9.28        -11.87        11.87 o                         
  -2  14   5         55.13         75.29        42.66 o                         
  -1  14   5       1920.51       2052.96       107.80 o                         
   0  14   5       1771.95       1896.51        38.41 o                         
   1  14   5       4018.52       4141.88        46.59 o                         
   2  14   5        768.36        813.77        12.21 o                         
   3  14   5         44.09         41.65        24.38 o                         
   4  14   5         93.87        116.52        28.70 o                         
   5  14   5          1.00        -13.02        22.94 o                         
  -7  15   5         50.77         38.05        19.53 o                         
  -6  15   5        259.71        217.51         7.98 o                         
  -5  15   5         47.01         70.96        10.76 o                         
  -4  15   5        341.08        348.49        23.24 o                         
  -3  15   5       4639.16       4504.62       137.95 o                         
  -2  15   5       1514.25       1578.95        58.96 o                         
  -1  15   5       1140.60       1211.95        42.92 o                         
   0  15   5        376.72        397.57         5.56 o                         
   1  15   5       1147.33       1148.68        17.59 o                         
   2  15   5        202.15        216.10         9.41 o                         
   3  15   5       1267.71       1277.96        14.81 o                         
   4  15   5       1259.16       1364.34        51.08 o                         
   5  15   5        339.98        350.86        18.07 o                         
  -7  16   5         65.30         98.15        11.50 o                         
  -6  16   5        734.43        751.46         9.78 o                         
  -5  16   5        660.67        759.53        26.28 o                         
  -4  16   5         15.99         49.01         8.77 o                         
  -3  16   5         32.28         61.20        11.83 o                         
  -2  16   5          9.64         20.39        16.91 o                         
  -1  16   5       1545.37       1572.52        13.56 o                         
   0  16   5        509.49        525.48        19.83 o                         
   1  16   5         98.95        142.64         6.76 o                         
   2  16   5       2217.34       2224.64        32.10 o                         
   3  16   5       1914.83       1949.25       129.30 o                         
   4  16   5        428.74        439.06        28.78 o                         
  -7  17   5         57.49         51.05         9.00 o                         
  -6  17   5         15.80         12.31         7.75 o                         
  -5  17   5        384.22        421.04        64.80 o                         
  -4  17   5        125.51        125.12        14.71 o                         
  -3  17   5        171.88        183.70        25.71 o                         
  -2  17   5        906.58        744.95        34.16 o                         
  -1  17   5       1856.84       1897.26        22.26 o                         
   0  17   5        839.55        857.31        12.43 o                         
   1  17   5       1598.39       1681.44        11.35 o                         
   2  17   5       1776.18       1852.54        12.15 o                         
   3  17   5         72.46        102.86        11.75 o                         
   4  17   5          3.78         40.45        12.68 o                         
  -6  18   5        605.82        572.07        20.06 o                         
  -5  18   5        475.74        431.56        13.20 o                         
  -4  18   5          1.67         12.46         9.70 o                         
  -3  18   5        132.33        149.42         9.68 o                         
  -2  18   5         19.68          4.18        18.88 o                         
  -1  18   5         76.03         95.39         8.49 o                         
   0  18   5        800.19        770.78        39.40 o                         
   1  18   5        654.79        686.93        42.12 o                         
   2  18   5         53.07         76.27         6.91 o                         
   3  18   5         57.22         85.84        12.99 o                         
   4  18   5        168.69        184.55        13.16 o                         
  -6  19   5        149.09        143.74         8.00 o                         
  -5  19   5          5.20        -10.56        10.56 o                         
  -4  19   5        650.91        639.77        12.22 o                         
  -3  19   5       1626.79       1606.59        25.94 o                         
  -2  19   5          3.10         43.40        16.84 o                         
  -1  19   5        474.71        475.83         4.42 o                         
   0  19   5        196.04        203.42         6.44 o                         
   1  19   5        103.83        143.58        11.94 o                         
   2  19   5         70.95         96.63        11.44 o                         
   3  19   5        129.78        153.15        10.35 o                         
  -6  20   5          3.85          9.94         3.77 o                         
  -5  20   5          1.27        -14.33        14.33 o                         
  -4  20   5        728.77        735.24        27.30 o                         
  -3  20   5       1030.46        943.85        13.30 o                         
  -2  20   5         67.38         84.38        20.67 o                         
  -1  20   5        846.86        856.79        39.47 o                         
   0  20   5        137.91        120.83         9.97 o                         
   1  20   5        194.78        206.13        15.85 o                         
   2  20   5        442.71        465.84        16.87 o                         
   3  20   5          1.94         12.03        10.68 o                         
  -5  21   5         99.33        111.18        33.25 o                         
  -4  21   5          2.45         -0.65        10.53 o                         
  -3  21   5        137.00         95.34        26.66 o                         
  -2  21   5        873.94        872.63        25.29 o                         
  -1  21   5       1956.08       1906.38        79.25 o                         
   0  21   5        320.80        324.26         6.38 o                         
   1  21   5        163.68        205.88         7.32 o                         
   2  21   5        190.56        203.77         8.44 o                         
   3  21   5        363.23        296.98        13.29 o                         
  -5  22   5        219.23        256.26        55.02 o                         
  -4  22   5          5.06        -15.55        15.55 o                         
  -3  22   5         25.46         72.38        22.86 o                         
  -2  22   5         84.31        108.04        14.64 o                         
  -1  22   5        837.69        797.21         6.25 o                         
   0  22   5        334.46        366.17        10.43 o                         
   1  22   5         24.34         50.69        14.83 o                         
   2  22   5        241.43        251.65        14.03 o                         
  -4  23   5         91.20        111.08        12.53 o                         
  -3  23   5         13.96          2.85        19.26 o                         
  -2  23   5         12.32          6.43        46.83 o                         
  -1  23   5        237.38        255.34         5.55 o                         
   0  23   5          7.68         16.64         5.89 o                         
   1  23   5         81.85         87.42         9.29 o                         
  -3  24   5        211.70        212.53        14.10 o                         
  -2  24   5        574.58        500.50        14.85 o                         
  -1  24   5        404.92        409.89         8.72 o                         
   0  24   5        135.14        119.11        11.07 o                         
   1  24   5         24.59          9.08        37.96 o                         
  -2  25   5          6.05         -4.40        14.94 o                         
  -1  25   5        458.90        447.80        35.18 o                         
  -8   0   6        154.00        229.84        32.84 o                         
  -7   0   6        351.38        395.23        61.69 o                         
  -6   0   6          9.04         21.57        24.84 o                         
  -5   0   6        466.61        443.75        40.04 o                         
  -4   0   6       6465.73       6236.46        49.86 o                         
  -3   0   6       1892.69       1878.09        75.99 o                         
  -2   0   6        959.40        925.77        21.46 o                         
  -1   0   6         55.03         60.06         7.13 o                         
   0   0   6       3391.91       3319.95        16.84 o                         
   1   0   6        544.21        612.07        10.39 o                         
   2   0   6       2573.41       2433.32        36.97 o                         
   3   0   6       4411.02       4803.50       384.56 o                         
   4   0   6       7355.18       7398.19       118.08 o                         
   5   0   6        118.14        134.10        46.68 o                         
  -8   1   6        146.69        133.79        18.43 o                         
  -7   1   6         55.70         80.10         6.95 o                         
  -6   1   6        206.54        216.36         7.44 o                         
  -5   1   6         31.48         45.42         4.51 o                         
  -4   1   6        112.01        128.33         4.29 o                         
  -3   1   6         16.89         58.22        12.70 o                         
  -2   1   6       3815.80       3878.52        32.40 o                         
  -1   1   6       3761.33       3729.75        53.62 o                         
   0   1   6       1990.32       1996.53        17.29 o                         
   1   1   6       4525.71       4403.57        15.78 o                         
   2   1   6       1463.02       1468.64        34.86 o                         
   3   1   6         86.04        100.38        13.30 o                         
   4   1   6         53.39         76.47        12.74 o                         
   5   1   6        453.09        383.42        12.22 o                         
  -8   2   6        165.56        216.00        20.84 o                         
  -7   2   6        218.65        187.99         9.10 o                         
  -6   2   6        265.53        294.04         8.65 o                         
  -5   2   6       1120.27       1057.09        10.24 o                         
  -4   2   6       1578.74       1562.36         9.65 o                         
  -3   2   6         10.93         13.33         3.18 o                         
  -2   2   6        462.09        539.92        15.11 o                         
  -1   2   6       1820.41       1888.23        12.69 o                         
   0   2   6        568.13        611.29        25.10 o                         
   1   2   6       2311.35       2408.71        30.72 o                         
   2   2   6       4382.93       4597.76        86.31 o                         
   3   2   6        518.35        479.48        44.18 o                         
   4   2   6        129.21        162.68         9.19 o                         
   5   2   6        625.46        653.15        13.69 o                         
  -8   3   6          4.09         -3.37         9.86 o                         
  -7   3   6        410.90        396.68        13.76 o                         
  -6   3   6        743.37        730.33        30.02 o                         
  -5   3   6          6.22         20.91         8.29 o                         
  -4   3   6         87.97        106.77         6.04 o                         
  -3   3   6       4113.12       3823.45        70.24 o                         
  -2   3   6       2341.65       2154.23        19.00 o                         
  -1   3   6        874.72       1002.10        41.71 o                         
   0   3   6        582.34        534.74         5.81 o                         
   1   3   6       2011.81       2180.21       130.88 o                         
   2   3   6        243.94        221.42        10.96 o                         
   3   3   6         23.62         29.78         8.98 o                         
   4   3   6       1170.48       1147.71        27.30 o                         
   5   3   6        295.04        270.23        12.17 o                         
  -8   4   6         10.59         59.12        11.52 o                         
  -7   4   6        305.80        293.71         8.56 o                         
  -6   4   6        817.80        698.36        26.42 o                         
  -5   4   6        641.05        611.36        31.24 o                         
  -4   4   6        181.00        177.84        13.30 o                         
  -3   4   6       2059.68       1937.88        59.51 o                         
  -2   4   6       1341.65       1314.23         5.61 o                         
  -1   4   6        856.30        850.37        23.13 o                         
   0   4   6        283.08        292.36        13.04 o                         
   1   4   6        169.33        217.27        11.79 o                         
   2   4   6        377.74        429.56        11.31 o                         
   3   4   6       1239.51       1262.65        66.64 o                         
   4   4   6        888.86        881.26        29.09 o                         
   5   4   6         77.05         72.84        10.10 o                         
  -8   5   6        926.63        868.71        12.78 o                         
  -7   5   6        165.09        143.80         8.82 o                         
  -6   5   6        684.69        613.66         9.07 o                         
  -5   5   6          3.97         20.68         7.38 o                         
  -4   5   6         16.54         27.75         5.74 o                         
  -3   5   6         11.06         71.58        22.98 o                         
  -2   5   6         38.24         83.40        33.90 o                         
  -1   5   6       3210.97       3234.82        38.24 o                         
   0   5   6       5224.77       4896.42        71.97 o                         
   1   5   6          4.72         -8.22         8.22 o                         
   2   5   6       1847.09       1946.58        85.88 o                         
   3   5   6       1005.53       1011.36        28.14 o                         
   4   5   6       2350.19       2258.89        92.94 o                         
   5   5   6        478.06        486.01        15.72 o                         
  -8   6   6         17.41         32.09         9.57 o                         
  -7   6   6        175.36        190.69         8.60 o                         
  -6   6   6        344.81        335.10         7.29 o                         
  -5   6   6       1102.55       1090.44        23.43 o                         
  -4   6   6        393.25        396.17         7.84 o                         
  -3   6   6       2118.80       2105.41        56.73 o                         
  -2   6   6         52.21         62.06        11.53 o                         
  -1   6   6        135.29        132.14         9.06 o                         
   0   6   6          7.15          3.55         8.83 o                         
   1   6   6        390.27        364.11        17.14 o                         
   2   6   6       1166.15       1010.26        66.47 o                         
   3   6   6        114.06        116.72         8.59 o                         
   4   6   6         49.01         61.76        13.26 o                         
   5   6   6       1600.35       1560.41        45.77 o                         
  -8   7   6          0.13         -0.52         8.41 o                         
  -7   7   6          9.74          0.41         7.89 o                         
  -6   7   6        824.78        772.74        13.05 o                         
  -5   7   6       1904.17       1885.02        17.60 o                         
  -4   7   6        784.18        784.11         8.79 o                         
  -3   7   6        991.83       1106.00        31.13 o                         
  -2   7   6          0.74         -5.10        15.39 o                         
  -1   7   6         64.98         95.71         5.88 o                         
   0   7   6       3270.14       3033.96        99.69 o                         
   1   7   6       1015.23       1017.36        42.85 o                         
   2   7   6         35.79         43.61        17.09 o                         
   3   7   6          8.03         -8.87         8.87 o                         
   4   7   6        232.15        212.23        10.89 o                         
   5   7   6        133.19        170.11        13.37 o                         
  -8   8   6         86.68        101.25        12.87 o                         
  -7   8   6          3.20         -7.53         7.53 o                         
  -6   8   6        662.83        544.96         8.96 o                         
  -5   8   6          3.51         -0.04         8.40 o                         
  -4   8   6         90.07         75.31         7.65 o                         
  -3   8   6       1135.62       1118.31        60.29 o                         
  -2   8   6        299.26        369.00        17.37 o                         
  -1   8   6        784.92        779.46         9.29 o                         
   0   8   6        340.42        372.31         6.51 o                         
   1   8   6         25.29         27.09         7.66 o                         
   2   8   6       3341.64       3210.85       111.93 o                         
   3   8   6        257.53        275.19        14.07 o                         
   4   8   6          8.46         40.77         9.56 o                         
   5   8   6        200.37        178.81        10.66 o                         
  -8   9   6        296.43        336.53         8.73 o                         
  -7   9   6        156.92        116.32        11.62 o                         
  -6   9   6          4.51          2.88         4.97 o                         
  -5   9   6          6.12          2.86        28.40 o                         
  -4   9   6        300.96        299.82         8.18 o                         
  -3   9   6         21.89         53.51         7.49 o                         
  -2   9   6        210.07        203.53        29.92 o                         
  -1   9   6       1503.97       1483.48        70.15 o                         
   0   9   6         71.83         60.22         4.63 o                         
   1   9   6        316.61        315.20        26.05 o                         
   2   9   6        523.97        565.53        11.45 o                         
   3   9   6       1078.74        986.46        19.41 o                         
   4   9   6        533.15        517.11        34.32 o                         
   5   9   6        268.04        264.30        39.93 o                         
  -8  10   6         75.49         77.47        12.21 o                         
  -7  10   6          1.70          0.28         5.10 o                         
  -6  10   6          1.00          7.61         2.74 o                         
  -5  10   6        239.79        257.54        42.58 o                         
  -4  10   6        641.08        634.74        60.67 o                         
  -3  10   6        111.29        130.22         9.44 o                         
  -2  10   6        115.28        120.51        12.17 o                         
  -1  10   6        332.33        319.74        12.70 o                         
   0  10   6        826.09        838.11         6.60 o                         
   1  10   6        300.53        301.39        10.20 o                         
   2  10   6       1810.63       1911.31        13.84 o                         
   3  10   6          4.03          2.97        17.97 o                         
   4  10   6        974.50       1084.03        56.04 o                         
   5  10   6          3.73          5.67        37.24 o                         
  -7  11   6        133.53        119.84         6.81 o                         
  -6  11   6         94.97         78.21        33.25 o                         
  -5  11   6         11.64         -9.10        11.53 o                         
  -4  11   6         29.55         30.22         7.83 o                         
  -3  11   6         25.57         46.90         8.77 o                         
  -2  11   6        257.63        254.89         9.36 o                         
  -1  11   6        373.79        372.58         9.53 o                         
   0  11   6        213.30        215.30         4.64 o                         
   1  11   6        502.87        540.44        12.63 o                         
   2  11   6         97.72        102.49         9.54 o                         
   3  11   6        749.00        845.37        70.98 o                         
   4  11   6         44.98        116.25        13.87 o                         
  -7  12   6         48.14         36.00        19.34 o                         
  -6  12   6        409.46        433.93        21.42 o                         
  -5  12   6         23.27         53.03         8.44 o                         
  -4  12   6        264.88        242.40        10.99 o                         
  -3  12   6        255.69        250.60         9.51 o                         
  -2  12   6          1.76         -4.15         9.89 o                         
  -1  12   6        363.45        385.96        21.76 o                         
   0  12   6       1071.53       1033.31        17.88 o                         
   1  12   6        529.47        539.16         8.71 o                         
   2  12   6        188.33        214.09        30.49 o                         
   3  12   6         31.96         32.51        18.01 o                         
   4  12   6        463.70        519.07        16.48 o                         
  -7  13   6         57.86         32.40         3.70 o                         
  -6  13   6        546.26        497.59        12.09 o                         
  -5  13   6         71.88         32.44        13.69 o                         
  -4  13   6        513.09        484.13        39.02 o                         
  -3  13   6        372.87        369.06        30.56 o                         
  -2  13   6       1580.94       1639.23       147.35 o                         
  -1  13   6        148.62        101.00        12.17 o                         
   0  13   6       3354.35       3419.27        76.52 o                         
   1  13   6          0.77         13.28        15.05 o                         
   2  13   6         10.57         10.01        22.11 o                         
   3  13   6        323.69        311.35        35.23 o                         
   4  13   6        219.76        241.82        16.24 o                         
  -7  14   6         32.85         20.71         6.90 o                         
  -6  14   6         77.01        113.28        15.58 o                         
  -5  14   6        592.95        574.65        28.14 o                         
  -4  14   6          9.20         -3.05        10.54 o                         
  -3  14   6         68.25         85.80        15.09 o                         
  -2  14   6        208.85        215.18        22.83 o                         
  -1  14   6        102.63        128.48         9.60 o                         
   0  14   6        325.98        308.14        13.88 o                         
   1  14   6         92.75        115.29         8.46 o                         
   2  14   6       1579.92       1685.58        60.67 o                         
   3  14   6        293.42        365.75        13.92 o                         
   4  14   6        311.39        360.34        15.09 o                         
  -7  15   6         67.48         72.21        12.84 o                         
  -6  15   6          9.46         17.44        18.05 o                         
  -5  15   6          9.75         13.46        11.82 o                         
  -4  15   6         14.27         50.02        11.91 o                         
  -3  15   6       1108.15       1093.36        46.56 o                         
  -2  15   6       1528.70       1527.63        71.13 o                         
  -1  15   6         78.18         93.05        37.50 o                         
   0  15   6          8.60          8.93         3.39 o                         
   1  15   6         20.69         45.56         7.00 o                         
   2  15   6        692.13        689.20        12.02 o                         
   3  15   6         65.48         93.25        29.69 o                         
  -6  16   6        145.67        122.34        11.17 o                         
  -5  16   6         12.53         19.44        12.89 o                         
  -4  16   6         55.78         79.77         9.46 o                         
  -3  16   6        731.25        794.36        27.26 o                         
  -2  16   6        597.88        656.82        16.49 o                         
  -1  16   6         62.77         66.85        10.45 o                         
   0  16   6         79.01        103.36         2.82 o                         
   1  16   6         15.57         22.53         6.53 o                         
   2  16   6        163.44        210.42        50.05 o                         
   3  16   6       1525.47       1653.89        43.76 o                         
  -6  17   6          4.14         19.83        10.78 o                         
  -5  17   6         59.53         79.90        34.43 o                         
  -4  17   6        129.91        156.10        25.14 o                         
  -3  17   6          3.06         20.19         9.30 o                         
  -2  17   6        358.16        417.74        19.26 o                         
  -1  17   6       1833.93       1923.35       179.35 o                         
   0  17   6        297.62        309.54        11.21 o                         
   1  17   6        367.01        417.04        12.25 o                         
   2  17   6        332.55        385.19        10.10 o                         
   3  17   6        161.09        199.92        46.90 o                         
  -6  18   6          1.08         18.00        26.85 o                         
  -5  18   6        573.67        556.11        13.54 o                         
  -4  18   6       3199.30       3159.19       150.99 o                         
  -3  18   6         87.42         91.53        24.87 o                         
  -2  18   6        267.59        226.37        13.16 o                         
  -1  18   6        787.41        807.41        41.56 o                         
   0  18   6        144.47        184.21        12.16 o                         
   1  18   6        982.03       1013.80        42.87 o                         
   2  18   6         74.96         99.48         9.71 o                         
   3  18   6          9.31          9.10        10.50 o                         
  -5  19   6         60.86         59.21        20.36 o                         
  -4  19   6        205.28        185.56        56.80 o                         
  -3  19   6        177.63        197.02        58.09 o                         
  -2  19   6        459.15        470.24        44.06 o                         
  -1  19   6         41.29         28.17        16.30 o                         
   0  19   6        268.28        265.07         9.14 o                         
   1  19   6       3312.15       3477.16        36.59 o                         
   2  19   6          2.15          7.91        14.71 o                         
  -5  20   6         26.19         63.72        13.59 o                         
  -4  20   6        175.17        128.48        17.18 o                         
  -3  20   6        190.08        189.49        12.00 o                         
  -2  20   6        577.39        626.21        13.45 o                         
  -1  20   6          2.11         -1.70        12.82 o                         
   0  20   6          0.16          0.26         4.26 o                         
   1  20   6         34.97         57.01         9.40 o                         
   2  20   6        181.12        226.88        23.85 o                         
  -4  21   6         56.36         70.10        13.95 o                         
  -3  21   6          6.98        -10.48        10.48 o                         
  -2  21   6       2348.09       2359.42       122.82 o                         
  -1  21   6        903.89        846.22        76.14 o                         
   0  21   6          1.03         -8.88         9.40 o                         
   1  21   6          1.82          2.95         5.87 o                         
  -3  22   6         48.13         41.50        43.34 o                         
  -2  22   6        845.32        778.26        14.45 o                         
  -1  22   6         96.81         85.97        11.73 o                         
   0  22   6         29.80         34.46        14.18 o                         
  -2  23   6        195.80        202.20        27.07 o                         
  -1  23   6        124.65        138.46        12.66 o                         
  -8   1   7         10.49         21.68        10.20 o                         
  -7   1   7        146.40        164.75        14.07 o                         
  -6   1   7        352.97        331.17        18.66 o                         
  -5   1   7         13.60         10.57         6.12 o                         
  -4   1   7       1030.67       1045.04        23.04 o                         
  -3   1   7         49.44         46.60         4.26 o                         
  -2   1   7       1033.08       1120.11        12.19 o                         
  -1   1   7          0.09         23.68         6.00 o                         
   0   1   7        354.17        385.63        13.73 o                         
   1   1   7         46.66         47.81         8.15 o                         
   2   1   7         14.60         47.95         9.00 o                         
   3   1   7        545.18        551.92        14.33 o                         
   4   1   7        739.09        773.30        69.16 o                         
  -8   2   7         23.69         38.43        10.97 o                         
  -7   2   7        144.45        154.62         8.66 o                         
  -6   2   7         95.47         98.28         6.81 o                         
  -5   2   7        192.75        166.09        10.42 o                         
  -4   2   7        115.34        109.21         5.46 o                         
  -3   2   7        952.81        908.25         5.87 o                         
  -2   2   7        257.57        300.91        16.12 o                         
  -1   2   7        726.21        702.56        13.35 o                         
   0   2   7        388.71        383.17         7.58 o                         
   1   2   7        639.67        667.19        35.76 o                         
   2   2   7         62.31         69.10        11.03 o                         
   3   2   7       1168.33       1093.01        62.34 o                         
   4   2   7         25.70          3.15        23.66 o                         
  -8   3   7         86.96         98.97         9.15 o                         
  -7   3   7        479.52        436.09         8.42 o                         
  -6   3   7          3.35          6.86         5.29 o                         
  -5   3   7        952.99        909.99         7.30 o                         
  -4   3   7         86.50         90.81         4.06 o                         
  -3   3   7         36.95         45.19        10.05 o                         
  -2   3   7        314.92        348.41        14.75 o                         
  -1   3   7       1318.66       1239.75        24.84 o                         
   0   3   7          1.42         18.38         7.13 o                         
   1   3   7         28.78         37.58         7.25 o                         
   2   3   7       1540.53       1519.47        17.40 o                         
   3   3   7         19.94         13.95         9.48 o                         
   4   3   7        197.72        192.38        13.20 o                         
  -8   4   7         80.60         95.54        10.81 o                         
  -7   4   7         18.53         19.56         6.88 o                         
  -6   4   7        230.14        262.24         6.44 o                         
  -5   4   7          3.65          7.51         3.12 o                         
  -4   4   7        668.43        608.26         5.70 o                         
  -3   4   7        277.33        264.15         6.75 o                         
  -2   4   7          4.01          7.09         2.97 o                         
  -1   4   7         65.90         94.08         4.46 o                         
   0   4   7       2019.83       2012.81        20.02 o                         
   1   4   7       2107.65       1957.79        20.97 o                         
   2   4   7        107.67        120.49        14.60 o                         
   3   4   7        136.26        167.40        13.73 o                         
   4   4   7         86.53         89.04         9.74 o                         
  -8   5   7          8.17         -8.23        12.85 o                         
  -7   5   7         84.00        102.20         7.49 o                         
  -6   5   7        173.34        179.07        17.13 o                         
  -5   5   7         18.79         19.58         2.99 o                         
  -4   5   7        231.12        243.64         7.47 o                         
  -3   5   7         58.13         78.61        19.15 o                         
  -2   5   7        454.07        352.81        33.89 o                         
  -1   5   7        759.20        776.39        19.58 o                         
   0   5   7        236.89        246.82         6.48 o                         
   1   5   7         22.05         25.53         6.79 o                         
   2   5   7        172.50        228.73         9.37 o                         
   3   5   7        352.16        285.13        11.49 o                         
   4   5   7        444.53        416.16        12.11 o                         
  -8   6   7        106.24         31.93        17.67 o                         
  -7   6   7          7.70         22.79         7.19 o                         
  -6   6   7          4.38         -8.11         8.11 o                         
  -5   6   7          2.47          2.13         7.16 o                         
  -4   6   7         63.72         56.71        10.05 o                         
  -3   6   7        792.55        830.06        26.77 o                         
  -2   6   7       2256.18       2325.82       159.29 o                         
  -1   6   7       1531.64       1639.87        22.63 o                         
   0   6   7        535.22        529.74        13.79 o                         
   1   6   7        321.69        348.65        20.67 o                         
   2   6   7         48.59         31.21         8.65 o                         
   3   6   7       1461.98       1421.00        99.02 o                         
   4   6   7         22.50         20.18         9.68 o                         
  -7   7   7        423.82        366.98        19.76 o                         
  -6   7   7        366.28        336.67        14.72 o                         
  -5   7   7        149.75        127.38         8.71 o                         
  -4   7   7        241.34        253.06        16.19 o                         
  -3   7   7          4.71         29.49         7.09 o                         
  -2   7   7         73.26         83.20        13.92 o                         
  -1   7   7        688.03        750.53        15.09 o                         
   0   7   7         12.66         29.79         4.82 o                         
   1   7   7       1265.00       1211.55        57.13 o                         
   2   7   7       1463.48       1494.70        74.96 o                         
   3   7   7        522.37        520.39        13.54 o                         
   4   7   7        729.82        813.23        16.03 o                         
  -7   8   7         13.49         19.91         8.38 o                         
  -6   8   7        241.79        244.75        11.47 o                         
  -5   8   7        253.88        303.76        14.41 o                         
  -4   8   7        532.23        527.01        27.57 o                         
  -3   8   7        809.32        788.13        40.19 o                         
  -2   8   7        400.99        397.70        24.95 o                         
  -1   8   7        894.91        894.05        25.82 o                         
   0   8   7        988.37        991.83        10.58 o                         
   1   8   7       3216.31       3408.56        14.71 o                         
   2   8   7        288.81        264.43        12.49 o                         
   3   8   7       1223.83       1233.58        33.14 o                         
   4   8   7         21.65          0.97        11.55 o                         
  -7   9   7          2.31          7.90         2.26 o                         
  -6   9   7         76.89        100.73        15.47 o                         
  -5   9   7        871.90        883.73        32.99 o                         
  -4   9   7        941.95        878.04        46.03 o                         
  -3   9   7       1375.53       1397.66        21.80 o                         
  -2   9   7         71.02         74.37         8.23 o                         
  -1   9   7         81.55         81.31         8.98 o                         
   0   9   7        573.94        587.67        12.90 o                         
   1   9   7        784.87        702.15        17.56 o                         
   2   9   7        267.66        229.96        27.26 o                         
   3   9   7        619.99        655.88        21.85 o                         
   4   9   7        129.48        138.96        11.69 o                         
  -7  10   7        370.81        378.28        12.68 o                         
  -6  10   7         10.56         11.59         8.93 o                         
  -5  10   7        725.11        683.50        59.08 o                         
  -4  10   7        103.96        110.04        23.89 o                         
  -3  10   7         58.82        126.85        44.67 o                         
  -2  10   7       1563.78       1473.00        61.96 o                         
  -1  10   7       3947.40       4089.41        98.17 o                         
   0  10   7        106.00         98.69         4.43 o                         
   1  10   7        464.87        524.05         6.89 o                         
   2  10   7       1406.06       1376.77        17.10 o                         
   3  10   7         89.65        104.74        13.80 o                         
  -7  11   7       1011.17        952.04        15.55 o                         
  -6  11   7        456.75        419.80        14.56 o                         
  -5  11   7         29.17         36.04        11.34 o                         
  -4  11   7        205.13        202.42        10.04 o                         
  -3  11   7        191.96        233.75        10.28 o                         
  -2  11   7         60.74        107.80        12.55 o                         
  -1  11   7       1012.33       1056.29        11.36 o                         
   0  11   7        268.85        292.77         3.45 o                         
   1  11   7       1799.55       1926.91        10.44 o                         
   2  11   7          1.43         28.67         8.57 o                         
   3  11   7       1491.17       1477.10        18.17 o                         
  -7  12   7          3.03         -1.57        27.00 o                         
  -6  12   7        467.39        451.45        22.33 o                         
  -5  12   7         81.24         85.95        14.11 o                         
  -4  12   7        230.15        186.28        23.24 o                         
  -3  12   7       1353.04       1459.97        72.46 o                         
  -2  12   7       1341.72       1209.72        41.41 o                         
  -1  12   7        601.74        673.40        88.46 o                         
   0  12   7        851.54        844.88        41.51 o                         
   1  12   7        631.74        579.10        19.02 o                         
   2  12   7          5.73         17.59        10.50 o                         
   3  12   7          1.96         -6.10        15.38 o                         
  -6  13   7         56.78         82.34        11.48 o                         
  -5  13   7        698.88        730.43        30.75 o                         
  -4  13   7       1686.22       1721.78       139.23 o                         
  -3  13   7        201.33        236.22        65.64 o                         
  -2  13   7         39.05        -11.51        20.85 o                         
  -1  13   7         12.84         54.70        20.13 o                         
   0  13   7          1.76         -4.95        11.50 o                         
   1  13   7        157.37        186.03        12.17 o                         
   2  13   7       1871.94       2013.24        21.65 o                         
   3  13   7        137.50        107.62        11.74 o                         
  -6  14   7          1.52          6.90        10.46 o                         
  -5  14   7         76.30         76.48        18.88 o                         
  -4  14   7          1.98         20.40         9.25 o                         
  -3  14   7        229.03        220.19        24.23 o                         
  -2  14   7        444.96        432.74        10.26 o                         
  -1  14   7        554.33        595.59        17.71 o                         
   0  14   7        833.15        869.42        18.77 o                         
   1  14   7        894.39        947.79         9.63 o                         
   2  14   7        381.31        375.50         8.66 o                         
  -6  15   7        327.07        324.26        35.15 o                         
  -5  15   7        579.36        487.07        81.14 o                         
  -4  15   7        118.75        111.88        27.07 o                         
  -3  15   7        835.33        814.42        14.02 o                         
  -2  15   7       1948.45       1959.81        77.01 o                         
  -1  15   7        947.37        870.81        12.04 o                         
   0  15   7       1094.50       1069.75        20.13 o                         
   1  15   7         56.63         65.61         7.15 o                         
   2  15   7         50.67         75.41         9.49 o                         
  -5  16   7        511.88        534.83        41.18 o                         
  -4  16   7         19.99        -10.34        24.04 o                         
  -3  16   7        793.20        780.56        18.92 o                         
  -2  16   7        207.09        211.54         9.76 o                         
  -1  16   7        391.93        383.29        11.52 o                         
   0  16   7       1276.58       1243.78        51.45 o                         
   1  16   7         71.04         73.24         5.91 o                         
   2  16   7         58.22         88.47         7.53 o                         
  -5  17   7        520.48        492.90        12.47 o                         
  -4  17   7         62.02         81.98        50.81 o                         
  -3  17   7          2.14          6.08        25.44 o                         
  -2  17   7        275.12        236.38        10.58 o                         
  -1  17   7         75.71         62.41        10.60 o                         
   0  17   7        791.51        795.27        27.72 o                         
   1  17   7        235.87        245.22         4.99 o                         
  -4  18   7          4.76         25.95        11.46 o                         
  -3  18   7         74.17         90.34        11.45 o                         
  -2  18   7        116.45         73.93        11.25 o                         
  -1  18   7         14.51        -14.12        17.33 o                         
   0  18   7        274.63        247.84        73.07 o                         
   1  18   7        440.28        404.56        13.65 o                         
  -4  19   7        235.29        213.82        18.50 o                         
  -3  19   7        827.53        791.91        37.80 o                         
  -2  19   7        254.49        233.99        25.25 o                         
  -1  19   7        145.74        138.74        11.48 o                         
   0  19   7        191.36        203.96        24.12 o                         
  -3  20   7        301.56        273.91        18.54 o                         
  -2  20   7          4.24         -5.95        20.48 o                         
  -1  20   7        414.67        379.11        17.37 o                         
  -7   0   8        437.98        408.27        30.68 o                         
  -6   0   8        266.20        280.24        12.63 o                         
  -5   0   8        113.92        146.33        25.06 o                         
  -4   0   8       1405.60       1324.83        23.40 o                         
  -3   0   8        965.31       1007.33         8.65 o                         
  -2   0   8          2.07         10.24         6.07 o                         
  -1   0   8        636.17        687.60        11.38 o                         
   0   0   8        956.56        920.87        33.97 o                         
   1   0   8       3202.88       3022.63       214.96 o                         
   2   0   8          5.48          1.70        10.42 o                         
   3   0   8        142.74        132.89        24.53 o                         
  -7   1   8         10.26         11.88         7.56 o                         
  -6   1   8          3.92          4.96        10.79 o                         
  -5   1   8         91.30         91.36        16.65 o                         
  -4   1   8        968.28        945.13         6.70 o                         
  -3   1   8        103.00        120.07        13.22 o                         
  -2   1   8        969.55        919.17        96.01 o                         
  -1   1   8       1795.39       1831.59        19.38 o                         
   0   1   8        270.27        256.47         8.18 o                         
   1   1   8        343.10        343.27         8.68 o                         
   2   1   8        308.80        361.06        12.75 o                         
   3   1   8         51.01         46.98        12.85 o                         
  -7   2   8        149.80        121.51        10.39 o                         
  -6   2   8        182.77        181.90         5.26 o                         
  -5   2   8        404.95        398.66         8.47 o                         
  -4   2   8        347.65        375.07         8.04 o                         
  -3   2   8          0.16         -5.00         5.00 o                         
  -2   2   8        261.85        224.43         7.57 o                         
  -1   2   8         12.09         16.48         5.34 o                         
   0   2   8         12.17         46.86         8.33 o                         
   1   2   8        570.92        588.00        39.09 o                         
   2   2   8       2743.48       2573.07        59.04 o                         
   3   2   8        883.13        941.13        26.92 o                         
  -7   3   8         27.72         38.91         8.61 o                         
  -6   3   8        136.21        141.63        13.08 o                         
  -5   3   8         80.51        103.20         4.10 o                         
  -4   3   8        372.47        355.59        19.00 o                         
  -3   3   8        887.00        946.37        18.01 o                         
  -2   3   8       1742.32       1819.65        11.82 o                         
  -1   3   8       1229.85       1247.50         8.29 o                         
   0   3   8        357.99        332.53         8.68 o                         
   1   3   8         43.06         54.27         9.67 o                         
   2   3   8         38.36         53.21         7.18 o                         
   3   3   8        109.73        143.07        12.51 o                         
  -7   4   8         15.24         27.71         4.96 o                         
  -6   4   8        387.82        393.81        10.69 o                         
  -5   4   8        437.28        492.77         9.81 o                         
  -4   4   8          2.10          2.45         6.65 o                         
  -3   4   8        233.90        196.13         7.38 o                         
  -2   4   8        201.51        223.72        18.28 o                         
  -1   4   8        124.89        100.23        19.45 o                         
   0   4   8       1624.94       1699.64        30.83 o                         
   1   4   8        133.40        118.47        19.22 o                         
   2   4   8        128.19        132.50         9.44 o                         
   3   4   8        699.41        713.97        30.82 o                         
  -7   5   8        440.05        378.17        11.03 o                         
  -6   5   8        288.58        254.80        21.35 o                         
  -5   5   8        851.82        832.97        10.61 o                         
  -4   5   8         11.87         16.44        18.81 o                         
  -3   5   8        351.05        349.67        38.49 o                         
  -2   5   8        119.43        150.38         8.72 o                         
  -1   5   8        114.50        116.35         4.53 o                         
   0   5   8       1286.49       1316.25        24.15 o                         
   1   5   8        376.83        370.21         8.84 o                         
   2   5   8         34.21         35.55        10.37 o                         
   3   5   8        344.25        344.28        24.46 o                         
  -7   6   8          5.07         -9.12         9.12 o                         
  -6   6   8         28.37         28.64         7.99 o                         
  -5   6   8        534.21        490.82         9.95 o                         
  -4   6   8        345.53        339.63        16.68 o                         
  -3   6   8         11.85         31.24        15.96 o                         
  -2   6   8         73.19         66.22         8.22 o                         
  -1   6   8        194.74        178.27         8.15 o                         
   0   6   8        172.87        153.80         8.23 o                         
   1   6   8        282.93        316.18        11.94 o                         
   2   6   8        241.29        226.00        28.28 o                         
   3   6   8        397.16        418.88        13.86 o                         
  -7   7   8          1.40         -0.38        15.39 o                         
  -6   7   8         79.76         85.39        14.18 o                         
  -5   7   8         33.94         40.24         9.70 o                         
  -4   7   8         35.13         52.26        43.72 o                         
  -3   7   8       1918.55       1910.96       182.69 o                         
  -2   7   8        348.04        388.26        10.77 o                         
  -1   7   8          8.22         28.15         6.90 o                         
   0   7   8        310.21        313.72        12.13 o                         
   1   7   8        506.34        480.32        10.33 o                         
   2   7   8         51.49         58.69         8.94 o                         
  -6   8   8         79.45         63.65         9.80 o                         
  -5   8   8        477.12        457.24        11.61 o                         
  -4   8   8         20.12         50.17        26.09 o                         
  -3   8   8         14.81         13.19        31.78 o                         
  -2   8   8        170.44        143.45        10.17 o                         
  -1   8   8         32.90         63.19         8.43 o                         
   0   8   8          9.35          8.93         4.55 o                         
   1   8   8         14.81          1.85         8.86 o                         
   2   8   8        449.23        423.41        14.36 o                         
  -6   9   8          1.53         28.07         9.98 o                         
  -5   9   8         51.05         51.81        31.24 o                         
  -4   9   8        138.25        136.94        10.51 o                         
  -3   9   8          6.96         -7.56        13.99 o                         
  -2   9   8         64.10         84.96        17.44 o                         
  -1   9   8        539.58        571.10        24.68 o                         
   0   9   8        367.27        373.99        16.72 o                         
   1   9   8        189.65        174.63         6.39 o                         
   2   9   8          0.77          6.22         8.42 o                         
  -6  10   8         22.83         43.34        11.84 o                         
  -5  10   8         21.93         20.60        11.15 o                         
  -4  10   8        199.35        230.41        27.19 o                         
  -3  10   8        755.65        778.51       104.69 o                         
  -2  10   8         75.28         72.77        14.67 o                         
  -1  10   8          8.13         35.31        25.29 o                         
   0  10   8        327.37        354.75        23.44 o                         
   1  10   8        142.90        148.61         6.08 o                         
   2  10   8        108.73        126.81         8.87 o                         
  -6  11   8         48.18         33.74        15.70 o                         
  -5  11   8        116.29        130.57        45.84 o                         
  -4  11   8        252.15        246.61        16.12 o                         
  -3  11   8         11.99         27.60         8.20 o                         
  -2  11   8         60.10         76.26        10.48 o                         
  -1  11   8         14.90         32.75         8.68 o                         
   0  11   8          0.83         22.36        11.57 o                         
   1  11   8        242.27        239.91         8.42 o                         
   2  11   8         20.96          2.32        12.63 o                         
  -5  12   8         19.18         42.16        10.49 o                         
  -4  12   8        245.78        231.64        15.24 o                         
  -3  12   8          1.12          5.06        11.22 o                         
  -2  12   8         44.99         88.30        17.40 o                         
  -1  12   8         22.91          9.91        12.21 o                         
   0  12   8        538.57        514.69        13.17 o                         
   1  12   8         19.18         35.49         4.89 o                         
  -5  13   8        244.08        271.88        30.64 o                         
  -4  13   8         11.94         12.62        17.14 o                         
  -3  13   8        540.56        594.34        30.03 o                         
  -2  13   8        216.71        201.64        10.51 o                         
  -1  13   8        538.69        566.44        47.74 o                         
   0  13   8       1003.33       1017.62        21.08 o                         
   1  13   8        504.97        493.05        16.27 o                         
  -5  14   8        175.75        205.98        22.45 o                         
  -4  14   8          2.30         -1.74         9.51 o                         
  -3  14   8         38.26         43.79        25.75 o                         
  -2  14   8          4.88         28.76        29.99 o                         
  -1  14   8        151.67        190.82        47.70 o                         
   0  14   8         33.96         14.36        10.70 o                         
   1  14   8          0.79         -0.97         3.56 o                         
  -4  15   8         16.38         57.34        30.26 o                         
  -3  15   8        226.74        225.16        10.62 o                         
  -2  15   8        427.26        432.53        56.57 o                         
  -1  15   8        426.11        460.01        19.15 o                         
   0  15   8          7.55        -17.37        17.37 o                         
  -4  16   8        109.07         86.38        14.18 o                         
  -3  16   8         35.49         58.23        43.68 o                         
  -2  16   8         45.81         78.63        18.85 o                         
  -1  16   8         69.97         66.10        12.02 o                         
  -3  17   8         50.12         47.40        18.43 o                         
  -2  17   8         64.64         75.79        12.94 o                         
  -1  17   8        295.59        293.56        16.61 o                         
  -6   1   9        101.21         73.85         4.51 o                         
  -5   1   9         39.93         27.21         5.08 o                         
  -4   1   9        377.59        402.64        10.31 o                         
  -3   1   9        202.17        228.11         6.43 o                         
  -2   1   9        117.97        121.22         9.90 o                         
  -1   1   9         74.71         93.06         5.79 o                         
   0   1   9         35.73         20.76         9.15 o                         
   1   1   9         16.97         48.03         7.68 o                         
  -6   2   9         40.17         38.54         4.16 o                         
  -5   2   9          3.09         14.21         5.92 o                         
  -4   2   9         65.48         98.45         7.07 o                         
  -3   2   9          2.31          1.89         3.61 o                         
  -2   2   9        403.71        394.45         6.55 o                         
  -1   2   9          3.89          1.67         9.88 o                         
   0   2   9        309.23        341.09         9.56 o                         
   1   2   9         10.18         11.35         7.04 o                         
  -6   3   9        355.52        319.21        10.58 o                         
  -5   3   9        187.78        149.23         7.27 o                         
  -4   3   9        198.53        194.23        24.84 o                         
  -3   3   9        127.72        116.40         3.69 o                         
  -2   3   9         41.36         43.44         4.80 o                         
  -1   3   9         20.10          5.98        11.42 o                         
   0   3   9        677.85        669.80        42.32 o                         
   1   3   9          3.92         -6.55         6.55 o                         
  -5   4   9         37.88         54.25         7.49 o                         
  -4   4   9        172.58        173.07        13.80 o                         
  -3   4   9        397.56        393.03         9.52 o                         
  -2   4   9         65.05         62.54         6.29 o                         
  -1   4   9         42.89         35.92         5.79 o                         
   0   4   9          6.44         31.54         8.08 o                         
   1   4   9        925.02        821.01        10.62 o                         
  -5   5   9         27.56         16.81        14.45 o                         
  -4   5   9         19.28         -3.87         8.30 o                         
  -3   5   9          0.07         42.01        11.75 o                         
  -2   5   9          3.27          9.95        17.33 o                         
  -1   5   9        168.69        150.57         6.85 o                         
   0   5   9       1025.76       1056.53         9.40 o                         
   1   5   9        189.46        151.17        22.03 o                         
  -5   6   9         74.91         88.83         8.70 o                         
  -4   6   9          1.08         -0.35        10.31 o                         
  -3   6   9        123.51         98.84        16.30 o                         
  -2   6   9       1063.47       1027.24        16.38 o                         
  -1   6   9        717.24        810.67         5.70 o                         
   0   6   9         11.55         20.60         6.07 o                         
   1   6   9         15.62         -4.76         8.09 o                         
  -5   7   9         71.58         54.27         9.61 o                         
  -4   7   9         36.95         72.04        20.82 o                         
  -3   7   9          0.58         -4.97        11.79 o                         
  -2   7   9        466.10        455.45        23.24 o                         
  -1   7   9        115.42        115.42        14.03 o                         
   0   7   9         30.44         31.07         4.63 o                         
  -5   8   9         13.37         23.04         8.39 o                         
  -4   8   9        687.46        615.67        71.32 o                         
  -3   8   9        474.35        444.77        39.13 o                         
  -2   8   9         18.70         33.43        25.52 o                         
  -1   8   9         23.94         32.46        12.13 o                         
   0   8   9        350.09        359.14         5.73 o                         
  -4   9   9        114.18        152.62        42.13 o                         
  -3   9   9        113.04         98.35        12.89 o                         
  -2   9   9          7.79         18.30        18.20 o                         
  -1   9   9        358.05        341.70        27.79 o                         
   0   9   9        290.77        247.93        13.80 o                         
  -4  10   9        485.00        529.87        12.33 o                         
  -3  10   9        106.31        103.89        16.53 o                         
  -2  10   9         25.31         11.96         9.71 o                         
  -1  10   9       1113.94        937.97       104.39 o                         
  -4  11   9         17.57         50.43        12.44 o                         
  -3  11   9          7.73         -3.21        23.51 o                         
  -2  11   9         69.06         54.31        13.20 o                         
  -1  11   9         50.81         63.82        28.29 o                         
  -3  12   9        577.97        599.43        12.39 o                         
  -2  12   9        957.63        987.17        16.46 o                         
                                                                                
